# Supplementary material for: Strengthening the global network for sharing of marine biological collections: recommendations for a new agreement for biodiversity beyond national jurisdiction
Source: ICES J Mar Sci. 2020 Dec 13;78(1):305–14. doi: 10.1093/icesjms/fsaa227 (PMC7988798; doi:10.1093/icesjms/fsaa227)
Supplement: fsaa227_Supplementary_Data [file fsaa227_supplementary_data.zip]

Archive with 2 entries (2 files):
- Supplementary File 1. Collins_etal_MSR_collections_data_2020-05-05.R
- Supplementary Table 1. Marine Biological Collections.24Sept2020.xlsx
