# Supplementary material for: Strengthening the global network for sharing of marine biological collections: recommendations for a new agreement for biodiversity beyond national jurisdiction
Source: ICES J Mar Sci. 2020 Dec 13;78(1):305–14. doi: 10.1093/icesjms/fsaa227 (PMC7988798; doi:10.1093/icesjms/fsaa227)
Supplement: fsaa227_Supplementary_Data [file fsaa227_supplementary_data.zip › Supplementary File 1. Collins_etal_MSR_collections_data_2020-05-05.R]

## Collins et al- collating list of MSR institutes including those housing
## marine biological collections from ABNJ

#use API 2020-03-29
##gbif API- https://api.gbif.org/v1/
## OBIS API https://api.obis.org/v3

library(tidyverse)
library(dplyr)
library(stringr)
library(jsonlite)
library(glue)
library(leaflet)

## robis obistools packaged
data_ABNJ <- new_node(1)

data <- occurrence(c("Annelida","Arthropoda", "Brachiopoda", "Bryozoa",
                     "Chordata", "Cnidaria", "Ctenophora", "Echinodermata",
                     "Mollusca", "Nemertea", "Platyhelminthes", "Porifera",
                     "Sipuncula"))


## compare with API call

#https://api.obis.org/v3/institute
##DOCUMENTATION- https://api.obis.org/v3/#/Institute/get_institute__id_

## Returned 469 values

## in excel- subset first half-
##row limit- text to columns function using { 
## then tidyverse package in R - do gather so have a table
## 842 intitutes
## clean data- remove duplicated

data <- read.csv("OBIS_institutes_wide_all_2020-03-29.csv")
names(data)
data1<- 
  data %>%
  gather(Institute, details, inst1:inst842)
write.csv(data1, "OBIS_institutes_long_all_2020-03-29.csv")

## GBIF API https://api.gbif.org/v1/grscicoll/collection

## RETURNS LIST OF INSTITUTIONS
#https://api.gbif.org/v1/grscicoll/institution

##GBIF ORGANIZATOINS IE THOSE PUBLISHING DATA- ~2000
#https://api.gbif.org/v1/organization

###### mapping from OBIS- Ocean Expert API

###### https://github.com/iodepo/OceanExpert-API

df <- read.csv("institutes_OBIS_2020-04-11.csv")

for (id in df$id[400:643]) {
  url <- glue("https://www.oceanexpert.net/api/v1/institution/{id}.json")
  message(url)
  
  institute <- tryCatch({
    fromJSON(url)$institute
  })
  
  if (!is.null(institute)) {
    location <- str_replace(paste(institute$city, institute$state, institute$country), "\t", "")
    message(location)
    url_location <- glue("https://nominatim.openstreetmap.org/search/{location}?format=json")
    geo <- fromJSON(url_location)
    if (is.data.frame(geo)) {
      if (nrow(geo) > 0) {
        institute$lon <- as.numeric(geo$lon[1])
        institute$lat <- as.numeric(geo$lat[1])
      }
    }
    institutes <- bind_rows(institutes, data.frame(institute))
  } else {
    message(glue("NO RESULT FOR {url}"))
  }
  
  Sys.sleep(1)
}

write.csv(institutes, file = "institutes.csv", row.names = FALSE)

leaflet(data = institutes) %>%
  addProviderTiles(providers$CartoDB.Positron) %>%
  addCircleMarkers(~lon, ~lat, popup = ~as.character(instName), radius = 3, 
                   stroke = FALSE, fillOpacity = 0.5, color = "#e327c0")

######## 2020-04-11 

data1 <- read.csv("institutes_OBIS_ed_2020-04-11.csv")
data2 <- read.csv("OBIS_list.csv")
both <- merge(data1, data2, by = "idInst", all=T)
write.csv(both, "OBIS-my-list_merge_2020-04-11.csv")


data <- read.csv("Biorepositories_MSR_insitutes_combined_2020-04-13_4map.csv")
leaflet(data = data) %>%
  addProviderTiles(providers$CartoDB.Positron) %>%
  addCircleMarkers(~longitude, ~latitude, 
                   popup = ~as.character(Name), 
                   radius = 2.1, stroke = FALSE, fillOpacity = 0.5, 
                   color = "#0040FF")

######## 2020-04-20
## MST institutes- map total by country

data <- read.csv("MSR_institutes_by_country_2020-09-20.csv")

data2 <-
  data %>%
  group_by(Location) %>%
  summarise(
    no_studies = length(unique(Name))) 
write.csv(data2, "test.csv")
    
