# Supplementary material for: Strengthening the global network for sharing of marine biological collections: recommendations for a new agreement for biodiversity beyond national jurisdiction
Source: ICES J Mar Sci. 2020 Dec 13;78(1):305–14. doi: 10.1093/icesjms/fsaa227 (PMC7988798; doi:10.1093/icesjms/fsaa227)
Supplement: fsaa227_Supplementary_Data [file fsaa227_supplementary_data.zip › Supplementary Table 1. Marine Biological Collections.24Sept2020.xlsx]

## Sheet: Collections
Location	Name	Acronym	Latitude	Longitude	Source of Record	Category
Argentina	Museo Argentino de Ciencias Naturales \ Bernardino Rivadavia\	MACN	-37.2789	-59.1329	OBIS deep sea ABNJ colllection	Academic/Museum
Argentina	Centro Nacional Patagónico†	CENPAT	-42.773	-65.0366	OBIS API institute call	Academic/University
Argentina	Facultad de Ciencias Exactas y Naturales (FCEyN), Universidad de Buenos Aires	FCEyN, UBA	-34.5423	-58.4435	OBIS deep sea ABNJ colllection	Academic/University
Argentina	Universidad de Buenos Aires — Instituto de Ecologia, Genetica y Evolucion de Buenos Aires	UBA IEGEBA	45.4838	9.21477	OBIS API institute call	Academic/University
Argentina	Universidad Nacional de la Patagonia Austral - Unidad Académica Caleta Olivia	UNPA - UACO	-46.4724	-67.571	OBIS API institute call	Academic/University
Argentina	Universidad Nacional de Mar del Plata	UNMdP	-37.9977	-57.5483	OBIS API institute call	Academic/University
Argentina	Centro Austral de Investigaciones Científicas	CADIC	-54.8069	-68.3073	OBIS API institute call	Government
Argentina	Centro para el Estudio de Sistemas Marinos, Centro Nacional Patagónico	CESIMAR	-42.773	-65.0366	OBIS API institute call	Government
Argentina	Secretaría de Pesca de la Provincia del Chubut		-43.2991	-65.1057	OBIS API institute call	Government
Argentina	Museo Argentino de Ciencias Naturales \ Bernardino Rivadavia\	MACN	-37.2789	-59.1329	OBIS API institute call	Government Museum
Argentina	Fundación Patagonia Natural	FPN	-42.773	-65.0366	OBIS API institute call	NGO/NGO/Private non-profit
Argentina	Ecocentro Puerto Madryn		-42.773	-65.0366	OBIS API institute call	NGO/Private non-profit
Australia	Australian Museum		-33.8889	151.205	OBIS API institute call	Academic/Museum
Australia	Museum and Art Gallery, Northern Territory	MAGNT	-12.4604	130.841	OBIS API institute call	Academic/Museum
Australia	University of Western Australia	UWA	-31.9527	115.86	OBIS API institute call	Academic/University
Australia	Commonwealth Scientific and Industrial Research Organisation, CSIRO		-35.2733	149.115	en.wikipedia.org/wiki/List_of_oceanographic_institutions_and_program	Academic/University
Australia	Institute for Marine and Antarctic Studies,		-42.8861	147.336	en.wikipedia.org/wiki/List_of_oceanographic_institutions_and_program	Academic/University
Australia	University of New South Wales, Sydney Australia,		-33.9173	151.231	en.wikipedia.org/wiki/List_of_oceanographic_institutions_and_program	Academic/University
Australia	CSIRO Ecosystem Sciences		-35.2029	149.107	OBIS API institute call	Academic/University
Australia	CSIRO Land and Water	CLW	-37.9484	145.042	OBIS API institute call	Academic/University
Australia	CSIRO Marine and Atmospheric Research, Tasmania	CSIRO	-42.8825	147.328	OBIS API institute call	Academic/University
Australia	CSIRO Oceans and Atmopheric Research (Brisbane)	CSIRO O&A	-27.4987	153.008	OBIS API institute call	Academic/University
Australia	Integrated Marine Observing System	IMOS	-42.8825	147.328	OBIS API institute call	Academic/University
Australia	James Cook University, Townsville	JCU	-19.2569	146.824	OBIS API institute call	Academic/University
Australia	La Trobe Institute for Molecular Science	LIMS	-37.6973	145.066	OBIS API institute call	Academic/University
Australia	Macquarie University		-33.7944	151.138	OBIS API institute call	Academic/University
Australia	Murdoch University,		-31.9527	115.86	OBIS API institute call	Academic/University
Australia	Southern Ocean Observing System	SOOS	-42.8825	147.328	OBIS API institute call	Academic/University
Australia	Terrestrial Ecosystem Research Network	TERN	-27.4987	153.008	OBIS API institute call	Academic/University
Australia	University of Queensland — Global Change Institute		-27.4987	153.008	OBIS API institute call	Academic/University
Australia	University of Queensland, St Lucia Campus	UQ	-27.469	153.023	OBIS API institute call	Academic/University
Australia	University of Tasmania	UTAS	-42.8825	147.328	OBIS API institute call	Academic/University
Australia	CSIRO Marine and Atmospheric Research, Brisbane	CSIRO	-27.4962	153.027	OBIS API institute call	Government
Australia	Australian Antarctic Division	AAD	-42.975	147.308	OBIS API institute call	Government
Australia	Australian Bureau of Agricultural and Resource Economics and Sciences	ABARES	-35.2976	149.101	OBIS API institute call	Government
Australia	Australian Government Department of Agriculture and Water Resources		-35.2976	149.101	OBIS API institute call	Government
Australia	Australian Institute of Marine Science, Townsville	AIMS	-19.2677	147.055	OBIS API institute call	Government
Australia	Commonwealth Scientific and Industrial Research Organisation	CSIRO	-37.9431	145.125	OBIS API institute call	Government
Australia	CSIRO Oceans and Atmosphere (Hobart)		-42.8825	147.328	OBIS API institute call	Government
Australia	Department of Environment and Heritage Protection	EHP	-27.469	153.023	OBIS API institute call	Government
Australia	Government of South Australia — Department for Environment and Water		-34.9282	138.6	OBIS API institute call	Government
Australia	Government of Western Australia — Department of Biodiversity, Conservation and Attractions		-31.9867	115.883	OBIS API institute call	Government
Australia	Queensland Government		-27.469	153.023	OBIS API institute call	Government
Australia	Victoria State Government —Department of Environment, Land, Water & Planning	DELPWP	-37.8142	144.963	OBIS API institute call	Government
Australia	Western Australian Parks and Wildlife Service		-31.9867	115.883	OBIS API institute call	Government
Australia	Tasmanian Museum and Art Gallery		-42.8818	147.332	OBIS API institute call	Government Museum
Australia	South Australian Museum		-34.9282	138.6	OBIS API institute call	Government Museum
Australia	Museum of Tropical Queensland		-19.2569	146.824	OBIS API institute call	Government Museum
Australia	Museums Victoria		-37.8142	144.963	OBIS API institute call	Government Museum
Australia	Queensland Museum	Qld Museum	-27.4821	153.022	OBIS API institute call	Government Museum
Australia	Western Australian Museum	WAM	-31.9498	115.862	OBIS API institute call	Government Museum
Australia	Australasian Seabird Group		-37.8004	144.968	OBIS API institute call	NGO/Private non-profit
Australia	Birdlife Australia		-37.8004	144.968	OBIS API institute call	NGO/Private non-profit
Austria	Department of Geography and Geology, University of Salzburg		47.7981	13.0465	OBIS API institute call	Academic/University
Austria	Universität Wien		48.2084	16.3725	OBIS API institute call	Academic/University
Austria	University of Salzburg		47.7981	13.0465	OBIS API institute call	Academic/University
Austria	University of Vienna — Division of Microbial Ecology	DoME	48.2084	16.3725	OBIS API institute call	Academic/University
Bangladesh	Bangladesh Oceanographic Research Institute		21.2988	92.0518	en.wikipedia.org/wiki/List_of_oceanographic_institutions_and_program	Academic/University
Bangladesh	Department of Coastal and Marine Fisheries, Sylhet Agricultural University, Sylhet-3100, Bangladesh		24.9108	91.9011	en.wikipedia.org/wiki/List_of_oceanographic_institutions_and_program	Academic/University
Bangladesh	Department of Fisheries and Marine Science, Noakhali Science and Technology University, Noakhali-3814, Bangladesh		22.7922	91.1022	en.wikipedia.org/wiki/List_of_oceanographic_institutions_and_program	Academic/University
Bangladesh	Department of Marine Fisheries, Patuakhali Science and Technology University, Dumki-8602, Patuakhali, Bangladesh		22.4646	90.3836	en.wikipedia.org/wiki/List_of_oceanographic_institutions_and_program	Academic/University
Bangladesh	Department of Oceanography, Shahjalal University of Science & Technology, Sylhet, Bangladesh.		24.9172	91.8319	en.wikipedia.org/wiki/List_of_oceanographic_institutions_and_program	Academic/University
Bangladesh	Department of Oceanography, University of Dhaka, Dhaka, Bangladesh		23.7286	90.3979	en.wikipedia.org/wiki/List_of_oceanographic_institutions_and_program	Academic/University
Bangladesh	Department of Oceanography., Noakhali Science and Technology University,		22.7917	91.1027	en.wikipedia.org/wiki/List_of_oceanographic_institutions_and_program	Academic/University
Bangladesh	Department of Oceanography, Bangabandhu Sheikh Mujibur Rahman Maritime University, Dhaka, Bangladesh.		23.8271	90.364	en.wikipedia.org/wiki/List_of_oceanographic_institutions_and_program	Academic/University
Bangladesh	Faculty of Marine Sciences and Fisheries, University of Chittagong, Chittagong, Bangladesh		22.4692	91.7799	en.wikipedia.org/wiki/List_of_oceanographic_institutions_and_program	Academic/University
Barbados	Bellairs Research Institute		13.1919	-59.6407	en.wikipedia.org/wiki/List_of_oceanographic_institutions_and_program	Academic/University
Belgium	MARE, University of Liege		50.5831	5.55906	en.wikipedia.org/wiki/List_of_oceanographic_institutions_and_program	Academic/University
Belgium	Katholieke Universiteit Leuven	KU Leuven	50.8792	4.70117	OBIS API institute call	Academic/University
Belgium	Koninklijk Belgisch Instituut voor Natuurwetenschappen	KBIN (RBIN)	50.8437	4.36744	OBIS API institute call	Academic/University
Belgium	Koninklijk Belgisch Instituut voor Natuurwetenschappen — Operationele Directie Taxonomie en Fylogenie — Afdeling Malacologie	IRScNB/KBIN	50.8437	4.36744	OBIS API institute call	Academic/University
Belgium	KU Leuven - Laboratory of Biodiversity and Evolutionary Genomics	LBEG	50.8792	4.70117	OBIS API institute call	Academic/University
Belgium	Université Libre de Bruxelles	ULB	50.8437	4.36744	OBIS API institute call	Academic/University
Belgium	Universiteit Gent	UGent	51.0538	3.72501	OBIS API institute call	Academic/University
Belgium	Unviersité Libre de Bruxelles — Laboratoire de Biologie Marine	ULB BIOMAR	50.8437	4.36744	OBIS API institute call	Academic/University
Belgium	Vrije Universiteit Brussel	VUB	50.8437	4.36744	OBIS API institute call	Academic/University
Belgium	BCCM Belgian Co-Ordinated Collections Of Micro-Organisms		50.5039	4.4699	JC	Biorepository
Belgium	Belgian National Committee on Antarctic Research	BNCAR	50.8437	4.36744	OBIS API institute call	Government
Belgium	Instituut voor Landbouw, Visserij en voedingonderzoek	ILVO	51.2259	2.9195	OBIS API institute call	Government
Belgium	Koninklijk Belgisch Instituut voor Natuurwetenschappen — Departement Invertebraten		50.8437	4.36744	OBIS API institute call	Government
Belgium	Koninklijk Belgisch Instituut voor Natuurwetenschappen – Marien voorspellingscentrum	KBIN	50.8437	4.36744	OBIS API institute call	Government
Belgium	Koninklijk Belgisch Instituut voor Natuurwetenschappen – Marien voorspellingscentrum, Oostende	KBIN	51.2259	2.9195	OBIS API institute call	Government
Belgium	Koninklijk Belgisch Instituut voor Natuurwetenschappen, OD Natuurlijk Milieu, Oostende	RBINS	51.2259	2.9195	OBIS API institute call	Government
Belgium	Koninklijk Belgisch Instituut voor Natuurwetenschappen, Operationeel Directoraat Natuurlijke Omgeving	RBINS-ODNATURE-Gulle	50.8437	4.36744	OBIS API institute call	Government
Belgium	POD Federaal Wetenschapsbeleid	BELSPO	50.8437	4.36744	OBIS API institute call	Government
Belgium	Royal Belgian Institute for Natural Sciences – Directorate Natural Environment – Conservation Biology Unit		50.8437	4.36744	OBIS API institute call	Government
Belgium	Vlaams Instituut voor de Zee	VLIZ	51.2259	2.9195	OBIS API institute call	Government
Belgium	Vlaamse Overheid - Instituut voor Natuur- en Bosonderzoek	INBO	50.8437	4.36744	OBIS API institute call	Government
Belgium	Koninklijk Belgisch Instituut voor Natuurwetenschappen, Museum voor Natuurwetenschappen	KBIN	50.8437	4.36744	OBIS API institute call	Government Museum
Belgium	Assessing Risks of Chemicals	ARCHE	51.0538	3.72501	OBIS API institute call	Private commercial
Benin	Centre de Recherches Halieutiques et Océanologiques du Bénin	CNDO CRHOB	6.3677	2.42525	OBIS API institute call	Academic/University
Brazil	Carcinologia Museu Nacional		-22.9059	-43.2272	OBIS deep sea ABNJ colllection	Academic/Museum
Brazil	Centro Universitário Monte Serrat, UNIMONTE		-23.9438	-46.3278	en.wikipedia.org/wiki/List_of_oceanographic_institutions_and_program	Academic/University
Brazil	Fundação Universidade Federal do Rio Grande, FURG		-32.068	-52.1615	en.wikipedia.org/wiki/List_of_oceanographic_institutions_and_program	Academic/University
Brazil	IEAPM, Instituto de Estudos do Mar Almirante Paulo Moreira (Admiral Paulo Moreira Institute for Marine Studies)		-22.9772	-42.0222	en.wikipedia.org/wiki/List_of_oceanographic_institutions_and_program	Academic/University
Brazil	INPOH, Instituto Nacional de Pesquisas Oceanográficas e Hidroviárias (National Institute for Oceanographic and Waterway Research)		-15.7996	-47.87	en.wikipedia.org/wiki/List_of_oceanographic_institutions_and_program	Academic/University
Brazil	Universidade de São Paulo, USP		-23.5614	-46.7308	en.wikipedia.org/wiki/List_of_oceanographic_institutions_and_program	Academic/University
Brazil	Universidade do Estado do Rio de Janeiro, UERJ		-22.9112	-43.2361	en.wikipedia.org/wiki/List_of_oceanographic_institutions_and_program	Academic/University
Brazil	Universidade do Vale do Itajaí, UNIVALI		-26.9161	-48.6643	en.wikipedia.org/wiki/List_of_oceanographic_institutions_and_program	Academic/University
Brazil	Universidade Federal de Santa Catarina, UFSC		-27.5821	-48.5043	en.wikipedia.org/wiki/List_of_oceanographic_institutions_and_program	Academic/University
Brazil	Universidade Federal do Pernambuco, UFPE		-8.05173	-34.9507	en.wikipedia.org/wiki/List_of_oceanographic_institutions_and_program	Academic/University
Brazil	Federal University of Espírito Santo	UFES	-20.2789	-40.3057	OBIS deep sea ABNJ colllection	Academic/University
Brazil	Institute of Biosciences (IB), USP, Brazil	IBUSP	-23.5649	-46.7311	OBIS deep sea ABNJ colllection	Academic/University
Brazil	Institution, Oceanographic Institute Of São Paulo University (IOUSP)	IOUSP	-23.5609	-46.7332	OBIS deep sea ABNJ colllection	Academic/University
Brazil	Universidade Estadual de Campinas	UNICAMP	-22.8205	-47.0621	OBIS deep sea ABNJ colllection	Academic/University
Brazil	Universidade Federal da Bahia	UFBA	-12.9822	-38.4813	OBIS API institute call	Academic/University
Brazil	Universidade Federal de Sao Paulo	UNIFESP	-23.9608	-46.3339	OBIS API institute call	Academic/University
Brazil	Universidade Federal do Ceará	UFC	-3.73045	-38.5218	OBIS API institute call	Academic/University
Brazil	Universidade Federal do Espírito Santo	UFES	-20.3201	-40.3377	OBIS API institute call	Academic/University
Brazil	Universidade Federal do Maranhão	UFMA	-2.56346	-44.2449	OBIS API institute call	Academic/University
Brazil	Universidade Federal do Pará	UFPA	-1.45056	-48.4682	OBIS API institute call	Academic/University
Brazil	Universidade Federal do Paraná	UFPR	-25.4296	-49.2713	OBIS API institute call	Academic/University
Brazil	Universidade Federal do Rio de Janeiro	UFRJ	-22.911	-43.2094	OBIS API institute call	Academic/University
Bulgaria	Institute of Fish Resources - Varna, Agricultural Academy, Bugaria		42.6978	23.2634	en.wikipedia.org/wiki/List_of_oceanographic_institutions_and_program	Academic/University
Bulgaria	Bulgarian Academy of Sciences, Sofia	BAS	42.6979	23.3222	OBIS API institute call	Academic/University
Bulgaria	Institute of Oceanology, Bulgarian Academy of Sciences, Varna	IO-BAS	43.2069	27.9151	OBIS API institute call	Academic/University
Bulgaria	NBIMCC Bulgarian National Bank for Industrial Miroorganisms and Cell Cultures		42.7339	25.4858	JC	Biorepository
Canada	Atlantic Reference Centre (ARC)		45.0847	-67.0794	OBIS deep sea ABNJ colllection	Academic/Museum
Canada	CBG - Centre for Biodiversity Genomics		43.5285	-80.229	JC	Academic/Museum
Canada	Fisheries and Marine Institute, Memorial University, St. John's, Newfoundland and Labrador		47.5864	-52.7357	en.wikipedia.org/wiki/List_of_oceanographic_institutions_and_program	Academic/University
Canada	Ocean Frontier Institute (OFI)		44.6356	-63.595	en.wikipedia.org/wiki/List_of_oceanographic_institutions_and_program	Academic/University
Canada	Oceanography Department, Dalhousie University, Halifax, Nova Scotia		44.6366	-63.5917	en.wikipedia.org/wiki/List_of_oceanographic_institutions_and_program	Academic/University
Canada	Université du Québec à Rimouski (UQAR) - Institut des Sciences de la mer (ISMER)		48.4529	-68.5112	en.wikipedia.org/wiki/List_of_oceanographic_institutions_and_program	Academic/University
Canada	Acadia Centre for Estuarine Research	ACER	45.0886	-64.3668	OBIS API institute call	Academic/University
Canada	Acadia University		45.0886	-64.3668	OBIS API institute call	Academic/University
Canada	Bedford Institute of Oceanography — Marine Ecology Laboratory		44.68	-63.572	OBIS API institute call	Academic/University
Canada	Cape Breton University	CBU	46.138	-60.1941	OBIS API institute call	Academic/University
Canada	Dalhousie University	CIFT	44.6486	-63.5859	OBIS API institute call	Academic/University
Canada	Huntsman Marine Science Centre - Atlantic Reference Centre	ARC	45.0749	-67.0517	OBIS API institute call	Academic/University
Canada	Kintama Research Services		49.1638	-123.938	OBIS API institute call	Academic/University
Canada	Marine Affairs Program, Dalhousie University	Dalhousie University	44.6486	-63.5859	OBIS API institute call	Academic/University
Canada	McGill University		45.4972	-73.6104	OBIS API institute call	Academic/University
Canada	Memorial University of Newfoundland	MUN	47.5617	-52.7151	OBIS API institute call	Academic/University
Canada	Mount Allison University	MtA	45.8999	-64.3655	OBIS API institute call	Academic/University
Canada	Ocean Tracking Network	OTN	44.6486	-63.5859	OBIS API institute call	Academic/University
Canada	Pacific Biological Station (DFO – PBS), Fisheries and Oceans Canada		49.1638	-123.938	OBIS API institute call	Academic/University
Canada	Pacific Region, Fisheries and Oceans Canada		49.2609	-123.114	OBIS API institute call	Academic/University
Canada	Queen's University		61.0667	-107.992	OBIS API institute call	Academic/University
Canada	St. Francis Xavier University – Department of Biology		45.6214	-61.9905	OBIS API institute call	Academic/University
Canada	Université du Québec à Chicoutimi	UQAC	48.337	-71.1235	OBIS API institute call	Academic/University
Canada	Université du Québec à Rimouski, Institut des sciences de la mer de Rimouski	ISMER	48.4502	-68.53	OBIS API institute call	Academic/University
Canada	Université Laval		46.826	-71.2352	OBIS API institute call	Academic/University
Canada	Université Laval – Departement de biologie		46.826	-71.2352	OBIS API institute call	Academic/University
Canada	Université Laval, Faculté des sciences et de génie		46.826	-71.2352	OBIS API institute call	Academic/University
Canada	University of British Columbia	UBC	49.2609	-123.114	OBIS API institute call	Academic/University
Canada	University of Manitoba – Department of Biological Sciences		49.8955	-97.1385	OBIS API institute call	Academic/University
Canada	University of Prince Edward Island - Department of Biology	UPEI	46.2907	-63.1295	OBIS API institute call	Academic/University
Canada	Western University – Department of Biology	UWO	42.9837	-81.2496	OBIS API institute call	Academic/University
Canada	Canadian Hydrographic Service, Pacific Region (DFO – CHS), Fisheries and Oceans Canada		48.6506	-123.398	OBIS API institute call	Government
Canada	Canadian Wildlife Service - Atlantic Region	CWS - Atlantic	45.8999	-64.3655	OBIS API institute call	Government
Canada	Canadian Wildlife Service - Quebec Region		46.826	-71.2352	OBIS API institute call	Government
Canada	Department of Fisheries and Oceans - St. Andrews Biological Station	SABS	45.0749	-67.0517	OBIS API institute call	Government
Canada	Ellerslie Biological Station		46.6042	-63.9442	OBIS API institute call	Government
Canada	Environment and Climate Change Canada		60.7216	-135.055	OBIS API institute call	Government
Canada	Fisheries and Oceans Canada		45.4173	-75.7012	OBIS API institute call	Government
Canada	Fisheries and Oceans Canada – Arctic Biological Station		45.4093	-73.9461	OBIS API institute call	Government
Canada	Fisheries and Oceans Canada – Bedford Institute of Oceanography	DFO-BIO	44.68	-63.572	OBIS API institute call	Government
Canada	Fisheries and Oceans Canada – Prince Edward Island		46.2907	-63.1295	OBIS API institute call	Government
Canada	Fisheries Research Board of Canada	FRB	45.5557	-61.889	OBIS API institute call	Government
Canada	Freshwater Institute (DFO – FWI), Fisheries and Oceans Canada	DFO-FWI	49.8955	-97.1385	OBIS API institute call	Government
Canada	Gulf Region, Fisheries and Oceans Canada		46.098	-64.8001	OBIS API institute call	Government
Canada	Institute of Ocean Science (DFO – IOS), Fisheries and Oceans Canada	DFO-IOS	48.6506	-123.398	OBIS API institute call	Government
Canada	Marine Environmental Data Section (MEDS), Oceans Science Branch (DFO - OSB), Fisheries and Oceans Canada		45.4211	-75.6903	OBIS API institute call	Government
Canada	Maritimes Region, Fisheries and Oceans Canada	DFO	44.68	-63.572	OBIS API institute call	Government
Canada	Maurice Lamontagne Institute (DFO – MLI, IML), Fisheries and Oceans Canada	DFO â€“ MLI, IML	48.5839	-68.1839	OBIS API institute call	Government
Canada	National Research Council - Institute for Marine Biosciences, Nova Scotia	NRC-IMB	44.6486	-63.5859	OBIS API institute call	Government
Canada	National Research Council Canada, Halifax	NRCC	44.6486	-63.5859	OBIS API institute call	Government
Canada	Northwest Atlantic Fisheries Centre (DFO – NWAFC), Fisheries and Oceans Canada	DFO â€“ NWAFC	47.5877	-52.6789	OBIS API institute call	Government
Canada	Nova Scotia – Fisheries and Aquaculture		44.6486	-63.5859	OBIS API institute call	Government
Canada	Polar Knowledge Canada	POLAR	45.4211	-75.6903	OBIS API institute call	Government
Canada	Québec Region, Fisheries and Oceans Canada	DFO	46.826	-71.2352	OBIS API institute call	Government
Canada	Canadian Museum of Nature, Research & Collections	CMN	45.4211	-75.6903	OBIS API institute call	Government Museum
Canada	Nova Scotia Museum		44.6486	-63.5859	OBIS API institute call	Government Museum
Canada	Royal British Columbia Museum – Natural History Section		48.4283	-123.365	OBIS API institute call	Government Museum
Canada	Royal Ontario Museum	ROM	43.6535	-79.3839	OBIS API institute call	Government Museum
Canada	Bras d’Or Lake Biosphere Reserve Association	BLCBRA	46.0997	-60.7536	OBIS API institute call	NGO/NGO/Private non-profit
Canada	Canadian Healthy Oceans Network	CHONe	47.5576	-52.7156	OBIS API institute call	NGO/NGO/Private non-profit
Canada	Eamer Science & Policy		49.1649	-123.815	OBIS API institute call	Private commercial
Canada	Encana Corporation		44.6486	-63.5859	OBIS API institute call	Private commercial
Canada	Envirosphere Consultants Ltd		44.9905	-64.1364	OBIS API institute call	Private commercial
Canada	ACAP Humber Arm		48.9532	-57.9474	OBIS API institute call	NGO/Private non-profit
Canada	Ecology Action Centre		44.6486	-63.5859	OBIS API institute call	NGO/Private non-profit
Canada	eOceans Research and Consulting		44.6486	-63.5859	OBIS API institute call	NGO/Private non-profit
Canada	Fishermen and Scientists Research Society	FSRS	44.68	-63.572	OBIS API institute call	NGO/Private non-profit
Canada	Nova Scotian Institute of Science	NSIS	44.6486	-63.5859	OBIS API institute call	NGO/Private non-profit
Canada	Southern Gulf of St. Lawrence Coalition on Sustainability	Coalition-SGSL	46.219	-63.0877	OBIS API institute call	NGO/Private non-profit
Chile	Pontificia Universidad Católica de Chile, Santiago	PUC	-33.4378	-70.6504	OBIS API institute call	Academic/University
Chile	University of Concepcion, Chile	UDEC	-36.8271	-73.0502	OBIS API institute call	Academic/University
China	Marine Biological Museum, Chinese Academy of Sciences	MBMCAS	36.0638	120.378	OBIS API institute call	Academic/Museum
China	Institute of Oceanology, Chinese Academy of Sciences		36.0553	120.345	en.wikipedia.org/wiki/List_of_oceanographic_institutions_and_program	Academic/University
China	Ocean University of China		36.0613	120.335	en.wikipedia.org/wiki/List_of_oceanographic_institutions_and_program	Academic/University
China	State Key Laboratory of Estuarine and Coastal Research, East China Normal University		31.2277	121.407	en.wikipedia.org/wiki/List_of_oceanographic_institutions_and_program	Academic/University
China	State Key Laboratory of Satellite Ocean Environment Dynamics		30.2798	120.14	en.wikipedia.org/wiki/List_of_oceanographic_institutions_and_program	Academic/University
China	Swire Institute of Marine Science, The University of Hong Kong		22.208	114.26	en.wikipedia.org/wiki/List_of_oceanographic_institutions_and_program	Academic/University
China	The First Institute of Oceanography, State Oceanic Administration		36.1022	120.459	en.wikipedia.org/wiki/List_of_oceanographic_institutions_and_program	Academic/University
China	The Second Institute of Oceanography, State Oceanic Administration		30.2801	120.139	en.wikipedia.org/wiki/List_of_oceanographic_institutions_and_program	Academic/University
China	The South China Sea Institute of Oceanology, Chinese Academy of Sciences		23.139	113.299	en.wikipedia.org/wiki/List_of_oceanographic_institutions_and_program	Academic/University
China	Chinese Academy of Sciences — Institute of Oceanology — Jiaozhou Bay Marine Ecosystem Research Station	IOCAS JZBMERS	36.0638	120.378	OBIS API institute call	Academic/University
China	Institute of Oceanology Chinese Academy of Sciences, Qingdao	IOCAS	36.0638	120.378	OBIS API institute call	Academic/University
China	IMCAS-BRC Biological Resources Center Institute of Microbiology Chinese Academy of Sciences		39.9138	116.364	JC	Biorepository
Colombia	Centro de Investigaciones Oceanográficas e Hidrográficas del Caribe-CIOHde la Dirección General Marítima		10.3915	-75.5343	en.wikipedia.org/wiki/List_of_oceanographic_institutions_and_program	Academic/University
Colombia	Centro de Investigaciones Oceanográficas e Hidrográficas del Pacífico-CCCP de la Dirección General Marítima		1.82156	-78.7301	en.wikipedia.org/wiki/List_of_oceanographic_institutions_and_program	Academic/University
Colombia	Dinámica y Manejo de Ecosistemas Marinos y Costeros. Universidad Jorge Tadeo Lozano- UJTL.		4.60656	-74.0678	en.wikipedia.org/wiki/List_of_oceanographic_institutions_and_program	Academic/University
Colombia	Group of Oceanography and Coastal Engineering - OCEANICOS. Universidad Nacional de Colombia, Facultad de Minas, Medellín		6.27469	-75.5926	en.wikipedia.org/wiki/List_of_oceanographic_institutions_and_program	Academic/University
Colombia	Maestria de Oceanografia Escuela Naval de Cadetes "Almirante PAdilla"		10.3905	-75.5298	en.wikipedia.org/wiki/List_of_oceanographic_institutions_and_program	Academic/University
Colombia	Marine and Coastal Research Institute "José Benito Vives de Andréis" (INVEMAR)		10.7638	-74.1367	en.wikipedia.org/wiki/List_of_oceanographic_institutions_and_program	Academic/University
Colombia	Marine Sciences Group (Área de Ciencias del Mar), Department of Earth Sciences, EAFIT University		6.19962	-75.5793	en.wikipedia.org/wiki/List_of_oceanographic_institutions_and_program	Academic/University
Colombia	Universidad de Antioquia - Pregrado de oceanografía y maestría y doctorado en ciencias del mar.		6.26774	-75.5688	en.wikipedia.org/wiki/List_of_oceanographic_institutions_and_program	Academic/University
Colombia	Alexander von Humboldt Institute for Research on Biological Resources		4.6166	-74.0732	JC	Academic/University
Colombia	Instituto de Investigaciones Marinas y Costeras José Benito Vives de Andreis	INVEMAR	11.1881	-74.2308	OBIS API institute call	Academic/University
Colombia	Universidad del Valle	UNivalle	3.45179	-76.5325	OBIS API institute call	Academic/University
Colombia	Universidad del Valle, Departamento de Biologia	UNIVAL	3.45179	-76.5325	OBIS API institute call	Academic/University
Croatia	Centre for marine research, Ruđer Bošković Institute		45.83	15.987	en.wikipedia.org/wiki/List_of_oceanographic_institutions_and_program	Academic/University
Croatia	Institute for marine and coastal research, University of Dubrovnik		42.6441	18.1003	en.wikipedia.org/wiki/List_of_oceanographic_institutions_and_program	Academic/University
Croatia	Institute of Oceanography and Fisheries		43.5082	16.3887	en.wikipedia.org/wiki/List_of_oceanographic_institutions_and_program	Academic/University
Croatia	Institute of Oceanography and Fisheries Croatia	IOF	43.5116	16.44	OBIS API institute call	Academic/University
Cuba	Centro de Investigaciones de Ecosistemas Costeros	CIEC	22.1071	-78.6269	OBIS API institute call	Government
Denmark	Museum Amager		55.5925	12.672	OBIS API institute call	Academic/Museum
Denmark	Zoological Museum, University of Copenhagen	ZMUC	55.7009	12.5727	OBIS deep sea ABNJ colllection	Academic/Museum
Denmark	Aalborg University	AAU	57.0482	9.91939	OBIS API institute call	Academic/University
Denmark	Technical University of Denmark Aqua, National Institute of Aquatic Resources	DTU Aqua	55.7553	12.5671	OBIS API institute call	Academic/University
Denmark	Technical University of Denmark, National Food Institute	DTU Food	55.7719	12.5051	OBIS API institute call	Academic/University
Denmark	University of Copenhagen		55.6802	12.5724	GBIF-web	Academic/University
Denmark	Danmarks Tekniske Universitet	DTU	55.7719	12.5051	OBIS API institute call	Government
Denmark	International Society for the Study of Harmful Algae	ISSHA	55.6867	12.5701	OBIS API institute call	NGO/NGO/Private non-profit
Dominican Republic	Programa EcoMar, Inc.	PROECOMAR	18.4522	-69.9485	OBIS API institute call	NGO/Private non-profit
Ecuador	Fundación Charles Darwin		-0.628815	-90.3639	OBIS API institute call	NGO/NGO/Private non-profit
Egypt	National Institute of Oceanography and Fisheries, Alexandria	NIOF	31.199	29.8944	OBIS API institute call	Government
Equador	Facultad de Ingeniería Marítima, Ciencias Biológicas, Oceánicas y Recursos Naturales FIMCBOR, Escuela Superior Politécnica del Litoral ESPOL		-2.14671	-79.9633	en.wikipedia.org/wiki/List_of_oceanographic_institutions_and_program	Academic/University
Equador	Instituto Oceanográfico de la Armada INOCAR		-2.27161	-79.904	en.wikipedia.org/wiki/List_of_oceanographic_institutions_and_program	Academic/University
Fiji	University of South Pacific	USP	-18.1416	178.442	OBIS API institute call	Academic/University
Fiji	South Pacific University		-18.1489	178.447	MR	Academic/University
Finland	Finnish Institute of Marine Research		60.2038	24.9608	en.wikipedia.org/wiki/List_of_oceanographic_institutions_and_program	Academic/University
Finland	Finnish Environment Institute	SYKE	60.1674	24.9426	OBIS API institute call	Government
France	Université Bourgogne - Franche-Comté	UBFC	47.238	6.02436	OBIS API institute call	Academic/University
France	Sorbonne Université	UPMC	48.8567	2.35146	OBIS API institute call	Academic/University
France	IFREMER - French Research Institute for Exploitation of the Sea		48.3592	-4.55879	en.wikipedia.org/wiki/List_of_oceanographic_institutions_and_program	Academic/University
France	Institut Universitaire Européen des Sciences de la Mer (IUEM), Brest		48.3587	-4.56272	en.wikipedia.org/wiki/List_of_oceanographic_institutions_and_program	Academic/University
France	Laboratoire d'Océanographie de Villefranche-sur-Mer www.obs-vlfr.fr		43.6963	7.30675	en.wikipedia.org/wiki/List_of_oceanographic_institutions_and_program	Academic/University
France	LEGOS - Laboratoire d’Etudes en Géophysique et Océanographie Spatiales, Toulouse.		43.5618	1.47916	en.wikipedia.org/wiki/List_of_oceanographic_institutions_and_program	Academic/University
France	LOCEAN, Paris		48.8464	2.35516	en.wikipedia.org/wiki/List_of_oceanographic_institutions_and_program	Academic/University
France	MIO - Institut Mediterannéen d'Oceanographie/Mediterranean Institute of Oceanography		43.2351	5.44075	en.wikipedia.org/wiki/List_of_oceanographic_institutions_and_program	Academic/University
France	SHOM - Service Hydrographique et Océanographique de la Marine		48.4085	-4.50626	en.wikipedia.org/wiki/List_of_oceanographic_institutions_and_program	Academic/University
France	Station marine d'Arcachon		44.6632	-1.16365	en.wikipedia.org/wiki/List_of_oceanographic_institutions_and_program	Academic/University
France	Station marine de Banyuls-sur-Mer		42.4802	3.13638	en.wikipedia.org/wiki/List_of_oceanographic_institutions_and_program	Academic/University
France	Station Marine de Concarneau		47.8685	-3.91703	en.wikipedia.org/wiki/List_of_oceanographic_institutions_and_program	Academic/University
France	Station marine de Wimereux		50.7226	1.59346	en.wikipedia.org/wiki/List_of_oceanographic_institutions_and_program	Academic/University
France	Centre National de la Recherche Scientifique, Observatoire Océanologique de Banyuls sur Mer	CNRS - OOB	42.4794	3.12759	OBIS API institute call	Academic/University
France	CNRS - Centre National de la Recherche Scientifique, Paris	CNRS-INSU	48.8476	2.26399	OBIS API institute call	Academic/University
France	Institut de Recherche pour le Developpement	IRD	43.3096	5.36883	OBIS API institute call	Academic/University
France	Laboratoire Biogéosciences (UMR CNRS/uB 6282)		47.3216	5.04147	OBIS API institute call	Academic/University
France	Laboratory for Polar Ecology	PolE	44.3318	4.78968	OBIS API institute call	Academic/University
France	Observatoire Océanologique de Villefranche	CNRS - UPMC - OOV	43.6963	7.30675	OBIS API institute call	Academic/University
France	Observatoire Océanologique de Villefranche-sur-Mer, Université Paris6		43.7042	7.30997	OBIS API institute call	Academic/University
France	Station Biologique de Roscoff		48.7256	-3.9829	OBIS API institute call	Academic/University
France	Station Marine d'Endoume		43.2962	5.36995	OBIS API institute call	Academic/University
France	Technopole Brest Iroise		48.3817	-4.6212	OBIS API institute call	Academic/University
France	Université de Bourgogne		47.3216	5.04147	OBIS API institute call	Academic/University
France	Université de Bretagne Occidentale	UBO	48.3905	-4.48601	OBIS API institute call	Academic/University
France	CRBIP - The Biological Resource Center of Institut Pasteur		46.2276	2.2137	JC	Biorepository
France	RSC - Roscoff Culture Collection		46.2276	2.2137	JC	Biorepository
France	Institut de Recherche pour le Développement, Noumea, BP A5, Nouvelle-Calédonie	IRD	-22.2745	166.442	OBIS API institute call	Government
France	Institut français de recherche pour l'exploitation de la mer, IFREMER, Issy les Moulineaux	IFREMER	48.8251	2.27346	OBIS API institute call	Government
France	Museum National d'Histoire Naturelle	MNHN	48.8567	2.35146	OBIS API institute call	Government Museum
France	National Natural History Museum Paris – Biologie des Organismes et Ecosystèmes Aquatiques	MNHN BOREA	48.8567	2.35146	OBIS API institute call	Government Museum
France	Diveboard		48.8567	2.35146	OBIS API institute call	Private commercial
France	CREOCEAN	CREOCEAN	46.1591	-1.15204	OBIS API institute call	Private commercial
France	Association Peau-Bleue		43.3135	3.47716	OBIS API institute call	NGO/Private non-profit
Germany	Universität Hamburg, Biozentrum Grindel und Zoologisches Museum	ZIM	53.5438	10.0099	OBIS API institute call	Academic/Museum
Germany	Bavarian State Collection of Zoology		48.1648	11.4804	OBIS deep sea ABNJ colllection	Academic/Museum
Germany	Christian-Albrechts-University Kiel Zoologisches Museum		54.3227	10.1356	OBIS API institute call	Academic/Museum
Germany	Senckenberg Gesellschaft für Naturforschung	FIS	50.1106	8.68209	OBIS API institute call	Academic/Museum
Germany	Senckenberg Natutal History Museum of Frankfurt	SMF	50.1158	8.65342	OBIS deep sea ABNJ colllection	Academic/Museum
Germany	Zoological Museum Hamburg	ZMH	53.5669	9.97569	OBIS deep sea ABNJ colllection	Academic/Museum
Germany	Senckenberg Research Institute — German Centre for Marine Biodiversity Research	DZMB	53.5438	10.0099	OBIS API institute call	Academic/University
Germany	Alfred Wegener Institute for Polar and Marine Research (AWI), Bremerhaven		53.5333	8.58051	en.wikipedia.org/wiki/List_of_oceanographic_institutions_and_program	Academic/University
Germany	Center for Marine Environmental Sciences (MARUM), Bremen		53.1101	8.85081	en.wikipedia.org/wiki/List_of_oceanographic_institutions_and_program	Academic/University
Germany	Centre for Marine Tropical Marine Ecology (ZMT), Bremen		53.108	8.84598	en.wikipedia.org/wiki/List_of_oceanographic_institutions_and_program	Academic/University
Germany	German Marine Research Consortium		52.5135	13.3937	en.wikipedia.org/wiki/List_of_oceanographic_institutions_and_program	Academic/University
Germany	Institut für Meereskunde, University Hamburg (IfM-Hamburg), Hamburg		53.5679	9.97521	en.wikipedia.org/wiki/List_of_oceanographic_institutions_and_program	Academic/University
Germany	Institute for Baltic Sea Research (IOW), Warnemünde		54.1794	12.0814	en.wikipedia.org/wiki/List_of_oceanographic_institutions_and_program	Academic/University
Germany	Institute for Chemistry and Biology of the Marine Environment ICBM, Oldenburg, Wilhelmshaven		53.1528	8.16705	en.wikipedia.org/wiki/List_of_oceanographic_institutions_and_program	Academic/University
Germany	Institute for Coastal Research, Helmholtz-Zentrum Geesthacht (HZG), Geesthacht, Schleswig-Holstein		53.4104	10.4226	en.wikipedia.org/wiki/List_of_oceanographic_institutions_and_program	Academic/University
Germany	Max Planck Institute for Meteorology (MPI-M), Hamburg		53.5677	9.97515	en.wikipedia.org/wiki/List_of_oceanographic_institutions_and_program	Academic/University
Germany	Senckenberg by the Sea, Wilhelmshaven		53.5096	8.12278	en.wikipedia.org/wiki/List_of_oceanographic_institutions_and_program	Academic/University
Germany	Alfred Wegener Institute, Biological Institute Helgoland	AWI-BAH	54.18	7.88536	OBIS API institute call	Academic/University
Germany	Alfred-Wegener-Institut - Wattenmeerstation		55.011	8.394	OBIS API institute call	Academic/University
Germany	Alfred-Wegener-Institut (Helmholtz-Zentrum für Polar- und Meeresforschung)	AWI	53.5522	8.58655	OBIS API institute call	Academic/University
Germany	Bundesanstalt für Gewässerkunde	BfG	50.3533	7.5944	OBIS API institute call	Academic/University
Germany	Christian-Albrechts Universität zu Kiel	CAU	54.3227	10.1356	OBIS API institute call	Academic/University
Germany	Helmholtz Centre for Ocean Research, Kiel — Marine Ecology Division	GEOMAR	54.3227	10.1356	OBIS API institute call	Academic/University
Germany	Institut für Polarökologie der Christian-Albrechts-Universität		54.3227	10.1356	OBIS API institute call	Academic/University
Germany	ISH-Institut fur Seefischerei, Hamburg	ISH	53.5537	10.0002	OBIS deep sea ABNJ colllection	Academic/University
Germany	Leibniz Institute for Baltic Sea Research, Warnemünde	IOW	54.0924	12.1286	OBIS API institute call	Academic/University
Germany	Leibniz-Institut für Meereswissenschaften an der Universität Kiel	IFM-GEOMAR	54.3227	10.1356	OBIS API institute call	Academic/University
Germany	Ruhr-Universität Bochum – Fakultät für Biologie und Biotechnologie – Evolutionsökologie und Biodiversität der Tiere	RUB	51.4818	7.21966	OBIS API institute call	Academic/University
Germany	Universität zu Kiel — Institut für Ökosystemforschung	Ã–SF	54.3227	10.1356	OBIS API institute call	Academic/University
Germany	Leibnitz Institute DSMZ-German Collection of Microorganisms and Cell Cultures		51.1657	10.4515	JC	Biorepository
Germany	GEOMAR | Helmholtz Centre for Ocean Research Kiel		54.3227	10.1356	OBIS API institute call	Government
Germany	Schleswig-Holstein – Landesamt für Landwirtschaft, Umwelt und ländliche Räume		54.2432	10.0633	OBIS API institute call	Government
Germany	Thünen Institut für Seefischerei	TI-SF	53.5522	8.58655	OBIS API institute call	Government
Germany	GEO-Tag der Natur		53.5438	10.0099	OBIS API institute call	NGO/Private non-profit
Greece	Hellenic Centre for Marine Research (HCMR).		37.7333	23.904	en.wikipedia.org/wiki/List_of_oceanographic_institutions_and_program	Academic/University
Greece	Department of Marine Sciences, University of the Aegean, Mytilene, Lesvos.		39.0851	26.569	en.wikipedia.org/wiki/List_of_oceanographic_institutions_and_program	Academic/University
Greece	Aristotle University of Thessaloniki	AUTh	40.6403	22.9353	OBIS API institute call	Academic/University
Greece	Democritus University of Thrace		41.1178	25.4041	OBIS API institute call	Academic/University
Greece	Demokritos		40.481	23.0483	OBIS API institute call	Academic/University
Greece	Demokritos, Institute of Biosciences and Applications	IBA	37.9054	22.8732	OBIS API institute call	Academic/University
Greece	Foundation for Research and Technology - Hellas - Institute of Applied & Computational Mathematics	FORT IACM	35.34	25.1343	OBIS API institute call	Academic/University
Greece	Hellenic Centre for Marine Research - Institute of Marine Biological Resources and Inland Waters	HCMR / IMBRIW	37.9995	23.7228	OBIS API institute call	Academic/University
Greece	Hellenic Centre for Marine Research - Institute of Marine Biology, Biotechnology and Aquaculture	HCMR / IMBCC	35.34	25.1343	OBIS API institute call	Academic/University
Greece	Hellenic Centre for Marine Research, Crete	HCMR	35.34	25.1343	OBIS API institute call	Academic/University
Greece	University of Crete	UOC	35.3073	25.0827	OBIS API institute call	Academic/University
Greece	University of the Aegean, Lesvos		39.0851	26.569	OBIS API institute call	Academic/University
Greece	Arta Fisheries Department		39.1616	20.9859	OBIS API institute call	Government
Greece	Hellenic Centre for Marine Research	HCMR	37.7366	23.9309	OBIS API institute call	Government
Greece	Hellenic Centre for Marine Research - Institute of Oceanography	HCMR - IO	37.7366	23.9494	OBIS API institute call	Government
Greece	Preveza Fisheries Department		38.959	20.7497	OBIS API institute call	Government
Guinea	L'Institut Supérieur des Sciences et de Médecine Vétérinaire de Dalaba	ISSMV/D	10.3002	-9.36383	OBIS API institute call	Academic/University
Guinea	Centre de Recherche Scientifique de Conakry Rogbanè*	CERESCOR	10.7226	-10.7084	OBIS API institute call	Government
Iceland	Marine Research Institute, Hafrannsóknastofnunin.	MRI-HAFRO	64.146	-21.9422	OBIS API institute call	Government
India	National Institute of Oceanography, Goa		15.4564	73.8019	en.wikipedia.org/wiki/List_of_oceanographic_institutions_and_program	Academic/University
India	School of Industrial fisheries, Cochin university of science and technology (CUSAT), Kerala		9.96439	76.2829	en.wikipedia.org/wiki/List_of_oceanographic_institutions_and_program	Academic/University
India	School of Marine Sciences, Cochin university of science and technology (CUSAT), Kerala		9.96476	76.2827	en.wikipedia.org/wiki/List_of_oceanographic_institutions_and_program	Academic/University
India	Center for Earth and Space Sciences -UCESS-University Of Hyderabad,Hyderabad		17.4567	78.3264	en.wikipedia.org/wiki/List_of_oceanographic_institutions_and_program	Academic/University
India	Central Institute of Fisheries Technology,Kerala, India.		9.93895	76.2686	en.wikipedia.org/wiki/List_of_oceanographic_institutions_and_program	Academic/University
India	Central Marine Fisheries Research Institute, Kochi, Kerala, India		9.9883	76.2721	en.wikipedia.org/wiki/List_of_oceanographic_institutions_and_program	Academic/University
India	Central University of Punjab, Bathinda (CUPB)		30.1689	74.9651	en.wikipedia.org/wiki/List_of_oceanographic_institutions_and_program	Academic/University
India	Centre for Atmospheric and Ocean Studies, University of Allahabad		25.467	81.8594	en.wikipedia.org/wiki/List_of_oceanographic_institutions_and_program	Academic/University
India	Centre for Atmospheric and Oceanic Sciences (CAOS), Indian Institute of Science (IISc)		13.0192	77.5706	en.wikipedia.org/wiki/List_of_oceanographic_institutions_and_program	Academic/University
India	Centre for Atmospheric Sciences (CAS), Indian Institute of Technology Delhi		28.5468	77.1906	en.wikipedia.org/wiki/List_of_oceanographic_institutions_and_program	Academic/University
India	Centre for Coastal Harzards and Disaster Mitigation in AMET University		12.8543	80.2394	en.wikipedia.org/wiki/List_of_oceanographic_institutions_and_program	Academic/University
India	Centre for Marine Science and Technology, Manonmaniam Sundaranar University, Rajakkamangalam, Kanyakumari Dist, TN. India		8.12118	77.3718	en.wikipedia.org/wiki/List_of_oceanographic_institutions_and_program	Academic/University
India	Centre for Ocean and Coastal Studies, University of Madras		13.066	80.2832	en.wikipedia.org/wiki/List_of_oceanographic_institutions_and_program	Academic/University
India	Centre for Oceans, Rivers, Atmosphere and Land Sciences (CORAL), Indian Institute of Technology Kharagpur		22.3216	87.3159	en.wikipedia.org/wiki/List_of_oceanographic_institutions_and_program	Academic/University
India	Department of Marine Science, Bharathidasan University, Tiruchirappalli		10.6821	78.7409	en.wikipedia.org/wiki/List_of_oceanographic_institutions_and_program	Academic/University
India	Department of Marine Science, University of Calcutta		22.5751	88.3629	en.wikipedia.org/wiki/List_of_oceanographic_institutions_and_program	Academic/University
India	Department of Marine Sciences, Berhampur University, Odisha		19.301	84.8797	en.wikipedia.org/wiki/List_of_oceanographic_institutions_and_program	Academic/University
India	Department of Marine Sciences, Goa University, Goa		15.4612	73.8327	en.wikipedia.org/wiki/List_of_oceanographic_institutions_and_program	Academic/University
India	Department of Meteorology and Oceanography, Andhra University		17.7262	83.3246	en.wikipedia.org/wiki/List_of_oceanographic_institutions_and_program	Academic/University
India	Department of Physical Oceanography, Cochin University of Science and Technology, Kerala		10.0443	76.3282	en.wikipedia.org/wiki/List_of_oceanographic_institutions_and_program	Academic/University
India	Department of Post Graduate Studies in Marine Biology, Karnatak University Post Graduate centre, Karwar. Karnataka University. Dharwad		15.4404	74.9852	en.wikipedia.org/wiki/List_of_oceanographic_institutions_and_program	Academic/University
India	Indian National Center for Ocean Information Services (INCOIS), Hyderabad, India.		17.5282	78.4001	en.wikipedia.org/wiki/List_of_oceanographic_institutions_and_program	Academic/University
India	Institute of Ocean Management (IOM), Anna University, Chennai		13.0125	80.2341	en.wikipedia.org/wiki/List_of_oceanographic_institutions_and_program	Academic/University
India	Integrated Coastal and Marine area Management Project Directorate (ICMAM PD), Pallikaranai, Chennai		12.9467	80.211	en.wikipedia.org/wiki/List_of_oceanographic_institutions_and_program	Academic/University
India	Kerala University of Fisheries and Ocean Studies (KUFOS)		9.91052	76.3173	en.wikipedia.org/wiki/List_of_oceanographic_institutions_and_program	Academic/University
India	Nansen Environmental Research Centre (India), Kerala		9.91205	76.3171	en.wikipedia.org/wiki/List_of_oceanographic_institutions_and_program	Academic/University
India	National Atmospheric Research Laboratory		13.4591	79.175	en.wikipedia.org/wiki/List_of_oceanographic_institutions_and_program	Academic/University
India	National Centre for Antarctic and Ocean research (NCAOR), Goa		15.3967	73.7932	en.wikipedia.org/wiki/List_of_oceanographic_institutions_and_program	Academic/University
India	National Centre for Sustainable Coastal Management (NCSCM), Chennai		13.0135	80.2332	en.wikipedia.org/wiki/List_of_oceanographic_institutions_and_program	Academic/University
India	National Institute of Ocean Technology (NIOT), pallikaranai, Chennai		12.9455	80.2119	en.wikipedia.org/wiki/List_of_oceanographic_institutions_and_program	Academic/University
India	School of Earth, Ocean and Climate Sciences, Indian Institute of Technology Bhubaneswar		20.1483	85.6712	en.wikipedia.org/wiki/List_of_oceanographic_institutions_and_program	Academic/University
India	School of Energy Environment & Natural Resources, Madurai Kamaraj University, Tamil Nadu		9.94181	78.0091	en.wikipedia.org/wiki/List_of_oceanographic_institutions_and_program	Academic/University
India	School of Oceanographic Studies, Jadavpur University		22.4994	88.3713	en.wikipedia.org/wiki/List_of_oceanographic_institutions_and_program	Academic/University
India	Centre of Advanced Study in Marine Biology & Oceanography (CASMB), Annamalai University, Tamil Nadu		11.4915	79.7653	en.wikipedia.org/wiki/List_of_oceanographic_institutions_and_program	Academic/University
India	Faculty of Marine Sciences, Annamalai University, Tamil Nadu		11.4915	79.7653	en.wikipedia.org/wiki/List_of_oceanographic_institutions_and_program	Academic/University
India	Centre for Marine Living Resources & Ecology, Ministry of Earth Sciences, Kochi	CMLRE	9.93407	76.2606	OBIS API institute call	Government
Indonesia	Bandung Institute of Technology, Bandung		-6.89148	107.611	en.wikipedia.org/wiki/List_of_oceanographic_institutions_and_program	Academic/University
Indonesia	Bogor Agricultural University. Marine Science and Technology Department, Bogor		-6.55804	106.724	en.wikipedia.org/wiki/List_of_oceanographic_institutions_and_program	Academic/University
Indonesia	Diponegoro University, Semarang		-7.05195	110.437	en.wikipedia.org/wiki/List_of_oceanographic_institutions_and_program	Academic/University
Indonesia	Research Center For Oceanography LIPI], Jakarta		-6.12541	106.846	en.wikipedia.org/wiki/List_of_oceanographic_institutions_and_program	Academic/University
Indonesia	Universitas 17 Agustus 1945, Cirebon		-6.73578	108.535	en.wikipedia.org/wiki/List_of_oceanographic_institutions_and_program	Academic/University
Indonesia	University of Riau, Marine Science Department, Pekanbaru		0.48023	101.382	en.wikipedia.org/wiki/List_of_oceanographic_institutions_and_program	Academic/University
Indonesia	Pusat Penelitian Oseanografi. Lemabga Ilmu Pengetahuan Indonesia	PPO-LIPI	-6.13621	106.901	OBIS API institute call	Government
Iran	Iranian National Institute for Oceanography and Atmospheric Science		35.7138	51.3849	en.wikipedia.org/wiki/List_of_oceanographic_institutions_and_program	Academic/University
Iran	Islamic azad university of Tehran		35.7621	51.3395	en.wikipedia.org/wiki/List_of_oceanographic_institutions_and_program	Academic/University
Iran	Khorramshahr marine science and technology university		30.4019	48.2039	en.wikipedia.org/wiki/List_of_oceanographic_institutions_and_program	Academic/University
Iran	Marine Science Faculty in Tarbiat Modares University		35.7234	51.384	en.wikipedia.org/wiki/List_of_oceanographic_institutions_and_program	Academic/University
Ireland	Coastal and Marine Research Centre, University College Cork (UCC)		51.8929	-8.49377	en.wikipedia.org/wiki/List_of_oceanographic_institutions_and_program	Academic/University
Ireland	Marine Institute Ireland		53.248	-8.97596	en.wikipedia.org/wiki/List_of_oceanographic_institutions_and_program	Academic/University
Ireland	Ryan Institute for Environmental, Marine and Energy Research, National University of Ireland, Galway (NUIG)		53.2775	-9.05936	en.wikipedia.org/wiki/List_of_oceanographic_institutions_and_program	Academic/University
Ireland	National University of Ireland Galway, The Martin Ryan Science Institute	NUI / MRI	53.2744	-9.04906	OBIS API institute call	Academic/University
Ireland	Marine Institute Headquarters, Galway		53.2725	-8.92857	OBIS API institute call	Government
Israel	The Leon H. Charney School of Marine Sciences - University of Haifa		32.7614	35.0195	en.wikipedia.org/wiki/List_of_oceanographic_institutions_and_program	Academic/University
Israel	Israel Oceanographic & Limnological Research	IORL	32.8191	34.9984	OBIS API institute call	Government
Italy	Italian Antarctic National Museum (MNA, Section of Genoa, Italy)		44.4049	8.94042	OBIS deep sea ABNJ colllection	Academic/Museum
Italy	Museo Nazionale dell'Antartide, Genova	MNA	44.4073	8.93386	OBIS API institute call	Academic/Museum
Italy	CoNISMa (National Inter-University Consortium of Marine Sciences)		41.912	12.4753	en.wikipedia.org/wiki/List_of_oceanographic_institutions_and_program	Academic/University
Italy	Italian National Research Council		41.1128	16.8823	en.wikipedia.org/wiki/List_of_oceanographic_institutions_and_program	Academic/University
Italy	OGS (Istituto Nazionale di Oceanografia e di Geofisica Sperimentale)		45.7101	13.7633	en.wikipedia.org/wiki/List_of_oceanographic_institutions_and_program	Academic/University
Italy	Dipartimento di Scienze della terra, dell'ambiente e della vita	DISTAV	44.4073	8.93386	OBIS API institute call	Academic/University
Italy	Instituto Policattedra di Oceanologia e Paleoecologia, Catania, Italy		37.5091	15.0784	OBIS deep sea ABNJ colllection	Academic/University
Italy	Istituto Di Biologia Marina Per L’Adriatico		45.4372	12.3346	OBIS API institute call	Academic/University
Italy	Istituto Nazionale di Oceanografia e di Geofisica Sperimentale, Trieste	OGS	45.736	13.7482	OBIS API institute call	Academic/University
Italy	Stazione Zoologica 'Anton Dohrn' di Napoli – Benthos Biology and Ecology Laboratory	BENT	40.8359	14.2488	OBIS API institute call	Academic/University
Italy	Tuscia University - Department of Ecological and Biological Sciences	DEB	42.4937	11.9451	OBIS API institute call	Academic/University
Italy	Università degli Studi di Padova	UNIPD	45.4077	11.8734	OBIS API institute call	Academic/University
Italy	Università della Tuscia, Viterbo		42.4937	11.9451	OBIS API institute call	Academic/University
Italy	Università di Cagliari – Facoltà di ingegneria e architettura		39.217	9.11285	OBIS API institute call	Academic/University
Italy	Università di Genova	UniGe	44.4073	8.93386	OBIS API institute call	Academic/University
Italy	University of Florence – Department of Biology		43.7699	11.2556	OBIS API institute call	Academic/University
Italy	MUT - La Mycotheca Universitatis Taurinensis		41.8719	12.5674	JC	Biorepository
Italy	Acquario di Genova	AdG	44.4073	8.93386	OBIS API institute call	Private commercial
Japan	Tokyo Zoological Museum	TZM	35.6918	139.66	OBIS deep sea ABNJ colllection	Academic/Museum
Japan	National Museum of Nature and Science, Department of Zoology, Tsukuba		36.0834	140.077	OBIS API institute call	Academic/Museum
Japan	Kobe University		34.7257	135.234	en.wikipedia.org/wiki/List_of_oceanographic_institutions_and_program	Academic/University
Japan	Tokyo University of Marine Science and Technology		35.627	139.748	en.wikipedia.org/wiki/List_of_oceanographic_institutions_and_program	Academic/University
Japan	University of the Ryukyus		26.2517	127.768	en.wikipedia.org/wiki/List_of_oceanographic_institutions_and_program	Academic/University
Japan	National Institute of Polar Research	NIPR	35.7741	139.681	OBIS API institute call	Academic/University
Japan	Okinawa Institute of Science and Technology Graduate University	OIST	26.4939	127.865	OBIS API institute call	Academic/University
Japan	University of Tokyo – Atmosphere and Ocean Research Institute	AORI	35.8676	139.976	OBIS API institute call	Academic/University
Japan	NBRC NITE (National Institute of Technology and Evaluation) Biological Resource Center		36.2048	138.253	JC	Biorepository
Japan	Japan Agency for Marine-Earth Science and Technology, Yokosuka	JAMSTEC	35.2731	139.665	OBIS API institute call	Government
Japan	Ministry of the Environment		55.7746	37.6327	OBIS API institute call	Government
Japan	National Research Institute of Fisheries Science, Japan Fisheries Research and Education Agency		35.445	139.637	OBIS API institute call	Government
Japan	Plankton Society of Japan		35.8676	139.976	OBIS API institute call	Government
Japan	Coastal Branch of Natural History Museum and Institute, Chiba		35.1522	140.321	OBIS API institute call	Government Museum
Japan	Discover Blue		35.4343	139.375	OBIS API institute call	NGO/Private non-profit
Kenya	National Museums of Kenya		-1.35196	36.7125	MR	Academic/Museum
Kenya	Kenya Marine and Fisheries Research Institute	KMFRI	-4.05052	39.6672	OBIS API institute call	Academic/University
Korea	KCTC Korean Collection for Type Cultures		37.664	127.978	JC	Biorepository
Latvia	Institute of Food Safety, Animal Health and Environment “BIOR”, Riga		56.9093	24.1523	en.wikipedia.org/wiki/List_of_oceanographic_institutions_and_program	Academic/University
Latvia	Latvian Institute of Aquatic Ecology, Riga		56.9911	24.0849	en.wikipedia.org/wiki/List_of_oceanographic_institutions_and_program	Academic/University
Lebanon	Lebanese University — Faculty of Sciences		33.8288	35.5223	OBIS API institute call	Academic/University
Lebanon	Lebanese University — Faculty of Sciences — Marine Research Centre		33.7145	35.4839	OBIS API institute call	Academic/University
Lithuania	Coastal Research and Planning Institute (CORPI), Klaipėda		55.6847	21.1573	en.wikipedia.org/wiki/List_of_oceanographic_institutions_and_program	Academic/University
Mauritania	Institut Mauritanien de Recherche Océanographique et des Pêches	IMROP	20.9131	-17.0501	OBIS API institute call	Academic/University
Mexico	Centro de Investigación Científica y de Educación Superior de Ensenada (CICESE), Ensenada		31.8688	-116.666	en.wikipedia.org/wiki/List_of_oceanographic_institutions_and_program	Academic/University
Mexico	Centro de Investigaciones Biológicas del Noroeste S.C		24.1391	-110.339	en.wikipedia.org/wiki/List_of_oceanographic_institutions_and_program	Academic/University
Mexico	Centro Interdisciplinario de Ciencias Marinas del Instituto Politécnico Nacional		24.1398	-110.351	en.wikipedia.org/wiki/List_of_oceanographic_institutions_and_program	Academic/University
Mexico	El Colegio de la Frontera Sur, ECOSUR, Chetumal, Quintana Roo, Oceanografía ECOSUR		18.5441	-88.2636	en.wikipedia.org/wiki/List_of_oceanographic_institutions_and_program	Academic/University
Mexico	Facultad de Ciencias del Mar, Universidad Autónoma de Sinaloa, Mazatlán		23.2087	-106.426	en.wikipedia.org/wiki/List_of_oceanographic_institutions_and_program	Academic/University
Mexico	Facultad de Ciencias Marinas, Universidad Autónoma de Baja California (UABC), Ensenada		31.8632	-116.668	en.wikipedia.org/wiki/List_of_oceanographic_institutions_and_program	Academic/University
Mexico	Facultad de Ciencias Marinas, Universidad de Colima (UCOL), Colima		19.249	-103.699	en.wikipedia.org/wiki/List_of_oceanographic_institutions_and_program	Academic/University
Mexico	Instituto de Ciencias del Mar y Limnología, Universidad Nacional Autónoma de México, Mazatlán		23.1832	-106.425	en.wikipedia.org/wiki/List_of_oceanographic_institutions_and_program	Academic/University
Mexico	Instituto de Ciencias del Mar y Limnología, Universidad Nacional Autónoma de México, México City		19.3288	-99.1786	en.wikipedia.org/wiki/List_of_oceanographic_institutions_and_program	Academic/University
Mexico	Instituto de Ciencias del Mar y Limnología, Universidad Nacional Autónoma de México, Puerto Morelos		23.1832	-106.425	en.wikipedia.org/wiki/List_of_oceanographic_institutions_and_program	Academic/University
Mexico	Instituto de Investigaciones Oceanológicas, Universidad Autónoma de Baja California, Ensenada		31.8628	-116.666	en.wikipedia.org/wiki/List_of_oceanographic_institutions_and_program	Academic/University
Mexico	Universidad Autónoma de Baja California Sur (UABCS), LaPaz, B.C.S		24.1053	-110.308	en.wikipedia.org/wiki/List_of_oceanographic_institutions_and_program	Academic/University
Mexico	Universidad del Mar, Puerto Ángel, Oaxaca [www.umar.mx]		15.6622	-96.4992	en.wikipedia.org/wiki/List_of_oceanographic_institutions_and_program	Academic/University
Mexico	Dirección General de Bibliotecas, Universidad Nacional Autónoma de México	DGB-UNAM	19.4326	-99.1332	OBIS API institute call	Academic/University
Mexico	El Colegio de la Frontera Sur, Unidad Campeche	ECOSUR	18.145	-91.0295	OBIS API institute call	Academic/University
Mexico	Institute of Biology, National Autonomous University of Mexico	UNAM	19.4326	-99.1332	OBIS API institute call	Academic/University
Mexico	Servicio Mareografico Nacional, UNAM		19.4326	-99.1332	OBIS API institute call	Academic/University
Mexico	UAA - Universidad Autónoma de Aguascalientes		21.9142	-102.316	JC	Academic/University
Mexico	UNAM Centro de Ciencias de la Atmosfera		19.4326	-99.1332	OBIS API institute call	Academic/University
Mexico	UNAM Instituto de Geofisica		16.7324	-93.1178	OBIS API institute call	Academic/University
Mexico	Unidad Académica Mazatlán, Instituto de Ciencias del Mar y Limnología	ICMYL-UNAM	23.2313	-106.415	OBIS API institute call	Academic/University
Mexico	Universidad Nacional Autónoma de México	UNAM	19.4326	-99.1332	OBIS API institute call	Academic/University
Mexico	Universidad Nacional Autonoma de Mexico, Instituto de Ciencias del Mar y Limnología, Coyoacán	UNAM ICMYL	19.328	-99.1511	OBIS API institute call	Academic/University
Mexico	Universidad Nacional Autonoma de Mexico, Cancun	UNAM	21.1618	-86.851	OBIS API institute call	Academic/University
Mexico	Universidad Nacional Autónoma de México, Mazatlán	UNAM	23.2313	-106.415	OBIS API institute call	Academic/University
Montenegro	University of Montenegro-Institute of Marine Biology	UoM, IMB	42.4249	18.771	OBIS API institute call	Academic/University
Morrocco	Institut Pasteur Du Maroc		33.5739	-7.6245	MR	Biorepository
Netherlands	Royal Netherlands Institute for Sea Research		51.4887	4.05681	en.wikipedia.org/wiki/List_of_oceanographic_institutions_and_program	Academic/University
Netherlands	University of Groningen		53.2193	6.56298	en.wikipedia.org/wiki/List_of_oceanographic_institutions_and_program	Academic/University
Netherlands	Deltares – Unit Hydraulic Engineering	HYE	51.9856	4.38021	OBIS API institute call	Academic/University
Netherlands	Koninklijk Nederlands Instituut voor Onderzoek der Zee	NIOZ	53.0549	4.79741	OBIS API institute call	Academic/University
Netherlands	Koninklijk Nederlands Instituut voor Onderzoek der Zee, Yerseke	NIOZ	51.5004	4.06085	OBIS API institute call	Academic/University
Netherlands	Reptielen Amfibieën Vissen Onderzoek Nederland	RAVON	51.8426	5.83896	OBIS API institute call	Academic/University
Netherlands	CBS KNAW Fungal Biodiversity centre		52.1326	5.2913	JC	Biorepository
Netherlands	Naturalis Biodiversity Center	NBC	52.1518	4.48111	OBIS API institute call	Government
Netherlands	Koninklijk Nederlands Instituut voor Onderzoek der Zee, Yerseke — Afdeling Ecosysteem Studies	NIOZ YES	51.5004	4.06085	OBIS API institute call	Government
Netherlands	Koninklijk Nederlands Instituut voor Onderzoek der Zee, Yerseke — Afdeling Monitor Taakgroep	NIOZ-MON	51.5004	4.06085	OBIS API institute call	Government
Netherlands	Royal Netherlands Institute for Sea Research — Estuarine & Delta Systems	NIOZ EDS	53.0549	4.79741	OBIS API institute call	Government
Netherlands	Havenbedrijf Rotterdam N.V.		51.9229	4.46317	OBIS API institute call	Private commercial
Netherlands	Deltares		51.9995	4.36272	OBIS API institute call	NGO/Private non-profit
New Caledonia	Pacific Community	PC	-22.3022	166.443	OBIS API institute call	Academic/University
New Caledonia	Université de Nouvelle-Caledonie		-22.2631	166.403	OBIS API institute call	Academic/University
New Zealand	Auckland War Memorial Museum		-36.8521	174.763	OBIS API institute call	Academic/Museum
New Zealand	Cawthron Institute		-41.2715	173.293	en.wikipedia.org/wiki/List_of_oceanographic_institutions_and_program	Academic/University
New Zealand	Victoria University Coastal Ecology Lab		-41.3479	174.765	en.wikipedia.org/wiki/List_of_oceanographic_institutions_and_program	Academic/University
New Zealand	Geomarine Research		-36.8521	174.763	OBIS API institute call	Academic/University
New Zealand	University of Auckland	UoA	-36.8521	174.763	OBIS API institute call	Academic/University
New Zealand	Department of Conservation – Whangarei Office		-35.7275	174.319	OBIS API institute call	Government
New Zealand	National Institute for Water & Atmospheric Research	NIWA	-36.8483	174.768	OBIS API institute call	Government
New Zealand	Museum of New Zealand Te Papa Tongarewa		-41.2888	174.777	OBIS API institute call	Government Museum
Nigeria	Department of Animal and Environmental Biology, Delta State University		5.78943	6.10234	JC	Government
Nigeria	Nigerian Institute for Oceanography & Marine Research (NIOMR)		9.60004	7.99997	OBIS API institute call	Government
Norway	Det Norske Veritas, Oslo	DNV	59.8971	10.5788	OBIS API institute call	Academic/University
Norway	IMR - Havforskningsinstituttet		60.4	5.30395	JC	Academic/University
Norway	Institute of Marine Research	IMR	60.3943	5.32592	OBIS API institute call	Academic/University
Norway	Norwegian Institute for Water Research	NIVA	59.9133	10.739	OBIS API institute call	Academic/University
Norway	Norwegian Institute for Water Research – Region West	NIVA	60.3943	5.32592	OBIS API institute call	Academic/University
Norway	Norwegian Institute of Nature Research, NINA Tromsø	NINA	69.6493	18.9548	OBIS API institute call	Academic/University
Norway	Uni Research		60.3943	5.32592	OBIS API institute call	Academic/University
Norway	University of Bergen – Department of Biological Sciences	UiB Bio	60.3943	5.32592	OBIS API institute call	Academic/University
Norway	MarBank		60.472	8.4689	JC	Biorepository
Norway	NORCCA - The Norwegian Culture Collection of Algae		60.472	8.4689	JC	Biorepository
Norway	Institute of Marine Research, Flødevigen Research Station		58.4317	8.74368	OBIS API institute call	Government
Norway	Institute of Marine Research, Tromsø		69.6493	18.9548	OBIS API institute call	Government
Norway	Miljødirektoratet		63.4306	10.3952	OBIS API institute call	Government
Norway	Akvaplan-niva		69.6493	18.9548	OBIS API institute call	Private commercial
Norway	Norwegian Oil and Gas		58.969	5.72947	OBIS API institute call	Private commercial
Norway	SINTEF		63.3912	10.4406	JC	Private commercial
Pakistan	Lasbela University of Agriculture, Water and Marine Sciences, Balochistan		25.8418	66.6235	en.wikipedia.org/wiki/List_of_oceanographic_institutions_and_program	Academic/University
Pakistan	National Institute of Oceanography, Ministry of Science and Technology		24.814	66.9944	en.wikipedia.org/wiki/List_of_oceanographic_institutions_and_program	Academic/University
Panama	Smithsonian Tropical Research Institute		8.916	-79.5322	JC	Academic/University
Peru	CORBIDI - Centro de Ornitología y Biodiversidad		-12.112	-76.97	JC	Academic/University
Peru	Universidad Nacional Mayor de San Marcos	UNMSM	-6.74476	-79.8493	OBIS API institute call	Academic/University
Peru	Instituto del Mar del Perú	IMARPE	-12.0523	-77.1391	OBIS API institute call	Government
Philippines	Mindanao State University – Tawi-Tawi College of Technology and Oceanography		5.10474	119.74	OBIS API institute call	Academic/University
Philippines	Marine Science Institute, University of the Philippines - Diliman Marine Science Institute, UP Diliman		14.6506	121.069	en.wikipedia.org/wiki/List_of_oceanographic_institutions_and_program	Academic/University
Poland	Institute of Oceanography of University of Gdańsk;		54.5091	18.5412	en.wikipedia.org/wiki/List_of_oceanographic_institutions_and_program	Academic/University
Poland	Institute of Oceanology of Polish Academy of Science;		54.4507	18.5636	en.wikipedia.org/wiki/List_of_oceanographic_institutions_and_program	Academic/University
Poland	Maritime Institute in Gdańsk		54.3486	18.6538	en.wikipedia.org/wiki/List_of_oceanographic_institutions_and_program	Academic/University
Poland	National Marine Fisheries Research Institute;		54.5202	18.5249	en.wikipedia.org/wiki/List_of_oceanographic_institutions_and_program	Academic/University
Poland	University of Gdansk		54.3476	18.6452	OBIS API institute call	Academic/University
Poland	University of Lodz – Dept. Invertebrate Zoology & Hydrobiology – Laboratory of Polar Biology and Oceanobiology		51.7687	19.457	OBIS API institute call	Academic/University
Poland	Uniwersytet ?ódzki	UL	51.7687	19.457	OBIS API institute call	Academic/University
Poland	IAFB - Institute of Agricultural and Food Biotechnology, Poland		51.9194	19.1451	JC	Biorepository
Poland	Gówny Inspektorat Ochrony Grodowiska (GIO)	gios	52.232	21.0067	OBIS API institute call	Government
Portugal	CIIMAR -Interdisciplinary Centre of Marine and Environmental Research		41.1774	-8.7009	en.wikipedia.org/wiki/List_of_oceanographic_institutions_and_program	Academic/University
Portugal	CCMAR-Centre of Marine Sciences		37.0433	-7.97327	en.wikipedia.org/wiki/List_of_oceanographic_institutions_and_program	Academic/University
Portugal	DOP - department of Oceanography and Fisheries		37.746	-25.6638	en.wikipedia.org/wiki/List_of_oceanographic_institutions_and_program	Academic/University
Portugal	Hydrographic Institute		38.7085	-9.15717	en.wikipedia.org/wiki/List_of_oceanographic_institutions_and_program	Academic/University
Portugal	Institute of Oceanography, University of Lisbon		38.7527	-9.15824	en.wikipedia.org/wiki/List_of_oceanographic_institutions_and_program	Academic/University
Portugal	UAlg - Universidade do Algarve		37.044	-7.9722	JC	Academic/University
Portugal	M.U.M. Micoteca da Universidade do Minho, Portugal		39.3999	8.2245	JC	Biorepository
Puerto Rico	University of Puerto Rico		18.4653	-66.1167	OBIS API institute call	Academic/University
Puerto Rico	University of Puerto Rico at Mayagüez	UPRM	18.2011	-67.1391	OBIS API institute call	Academic/University
Reunion	ARVAM Agence pour la Recherche et la Valorisation Marine	ARVAM	-20.8994	55.4766	OBIS API institute call	Academic/University
Romania	National Institute of Marine Geology and Geo-ecology, Bucharest	NIRD GeoEcoMar	44.4361	26.1027	OBIS API institute call	Academic/University
Romania	National Institute of Marine Geology and Geo-ecology; Constantza Branch	NIRD GeoEcoMar	44.1767	28.6508	OBIS API institute call	Academic/University
Romania	National Institute for Marine Research and Development “Grigore Antipa”*	NIMRD	44.1767	28.6508	OBIS API institute call	Government
Russia	Lomonosov Moscow State University – Zoological Museum		55.7504	37.6175	OBIS API institute call	Academic/Museum
Russia	Zoological Museum of Moscow State University	ZMMGU	55.7547	37.6097	OBIS deep sea ABNJ colllection	Academic/Museum
Russia	A. O. Kovalevsky Institute of Marine Biological Research of Russian Academia of Science	IMBR RAS	44.6054	33.5221	OBIS API institute call	Academic/University
Russia	Far Eastern Federal University		43.1174	131.893	en.wikipedia.org/wiki/List_of_oceanographic_institutions_and_program	Academic/University
Russia	Il`ichev Pacific Oceanological Institute, Vladivostok		43.115	131.894	en.wikipedia.org/wiki/List_of_oceanographic_institutions_and_program	Academic/University
Russia	Institute of Marine Technologies Problems, FEB RAS, Vladivostok		43.1252	131.9	en.wikipedia.org/wiki/List_of_oceanographic_institutions_and_program	Academic/University
Russia	Lomonosov Moscow State University		55.7039	37.5287	en.wikipedia.org/wiki/List_of_oceanographic_institutions_and_program	Academic/University
Russia	Marine Hydrophysical Institute, Russian Academy of Sciences		55.7108	37.5778	en.wikipedia.org/wiki/List_of_oceanographic_institutions_and_program	Academic/University
Russia	Pacific Research Fisheries Center (TINRO-Center, Vladivostok)		43.1235	131.877	en.wikipedia.org/wiki/List_of_oceanographic_institutions_and_program	Academic/University
Russia	Russian State Hydrometeorological University		59.9214	30.4083	en.wikipedia.org/wiki/List_of_oceanographic_institutions_and_program	Academic/University
Russia	Saint Petersburg State University		59.9419	30.2989	en.wikipedia.org/wiki/List_of_oceanographic_institutions_and_program	Academic/University
Russia	Yelyakov Pacific Institute of Bio-organic Chemistry, FEB RAS, Vladivostok		43.1172	131.933	en.wikipedia.org/wiki/List_of_oceanographic_institutions_and_program	Academic/University
Russia	Zhirmunsky Institute of the Biology of the Sea, FEB RAS, Vladivostok		43.1267	131.931	en.wikipedia.org/wiki/List_of_oceanographic_institutions_and_program	Academic/University
Russia	A.N. Severtsov Institute of Ecology and Evolution		55.7504	37.6175	OBIS API institute call	Academic/University
Russia	European University at Saint Petersburg	EUSP	59.9387	30.3162	OBIS API institute call	Academic/University
Russia	Moscow State University — Department of Hydrobiology		55.7504	37.6175	OBIS API institute call	Academic/University
Russia	P.P.Shirshov Institute of Oceanology of Russian Academy of Sciences	IORAS	55.7504	37.6175	OBIS API institute call	Academic/University
Russia	Russian Academy of Sciences		55.7504	37.6175	OBIS API institute call	Academic/University
Russia	Zoological Institute of the Russian Academy of Sciences	ZIN RAS	59.9387	30.3162	OBIS API institute call	Academic/University
Russia	All-Russian Collection of Microorganisms		61.524	105.319	JC	Biorepository
Russia	PINRO - Knipovich Polar Research Institute of Marine Fisheries and Oceanography		68.9607	33.0675	JC	government
Senegal	Centre de Recherche Océanographique de Dakar Thiaroye (CRODT-ISRA)/ LPAOSF-ESP-UCAD	CRODT - ISRA	14.6934	-17.4479	OBIS API institute call	Government
Serbia	University of Belgrade		44.8178	20.4569	OBIS API institute call	Academic/University
Singapore	Lee Kong Chian Natural History Museum		1.29883	103.772	me	Academic/Museum
South Africa	Rhodes University	RU	-33.3071	26.5273	OBIS API institute call	Academic/University
South Africa	South African National Biodiversity Institute (SANBI)		-25.7393	28.2558	me	Academic/University
South Africa	UWC - University of the Western Cape		-33.9335	18.6279	JC	Academic/University
South Africa	South African Department of Agriculture, Forestry and Fisheries	DAFF	-25.7459	28.1879	OBIS API institute call	Government
South Africa	Council for Scientific and Industrial Research, Stellenbosch	CSIR	-33.9344	18.8692	OBIS API institute call	NGO/Private non-profit
South Korea	Korea Institute of Ocean Science & Technology (KIOST)		35.0758	129.08	en.wikipedia.org/wiki/List_of_oceanographic_institutions_and_program	Academic/University
South Korea	School of Earth and Environmental Sciences, Seoul National University[		37.4599	126.952	en.wikipedia.org/wiki/List_of_oceanographic_institutions_and_program	Academic/University
South Korea	The Department of Oceanography, Pusan National University[9]		35.2335	129.081	en.wikipedia.org/wiki/List_of_oceanographic_institutions_and_program	Academic/University
Spain	AZTI, Marine Research Unit		43.299	-2.87068	en.wikipedia.org/wiki/List_of_oceanographic_institutions_and_program	Academic/University
Spain	CASEM (Marine Sciences Studies Andalusian High Center), Cádiz		36.528	-6.21293	en.wikipedia.org/wiki/List_of_oceanographic_institutions_and_program	Academic/University
Spain	ICM, Marine Sciences Institute		41.3855	2.19612	en.wikipedia.org/wiki/List_of_oceanographic_institutions_and_program	Academic/University
Spain	ICMAN - Institute of Marine Science of Andalusia (CSIC)		36.5321	-6.2102	en.wikipedia.org/wiki/List_of_oceanographic_institutions_and_program	Academic/University
Spain	Oceanic Platform of the Canary Islands		27.992	-15.3687	en.wikipedia.org/wiki/List_of_oceanographic_institutions_and_program	Academic/University
Spain	Spanish Institute of Oceanology, Madrid		40.4403	-3.6709	en.wikipedia.org/wiki/List_of_oceanographic_institutions_and_program	Academic/University
Spain	UTM, Marine Technology Unit		42.2353	-8.73222	en.wikipedia.org/wiki/List_of_oceanographic_institutions_and_program	Academic/University
Spain	Centre de Documentació de Biodiversitat Vegetal	cedocbiv	41.3829	2.17743	OBIS API institute call	Academic/University
Spain	Centre d'Estudis Avançats de Blanes	CEAB (CSIC)	41.6756	2.79324	OBIS API institute call	Academic/University
Spain	Institute of Marine Sciences (ICM-CSIC)	ICM-CSIC	41.3852	2.19595	OBIS deep sea ABNJ colllection	Academic/University
Spain	Instituto Español de Oceanografía – Centro Oceanográfico de Baleares	COB-IEO	39.5696	2.65007	OBIS API institute call	Academic/University
Spain	Instituto Español de Oceanografía – Centro Oceanográfico de Canarias	IEO	28.4991	-16.1969	OBIS API institute call	Academic/University
Spain	SOCIB -Balearic Islands Observing and Forecasting System-	SOCIB	39.5696	2.65007	OBIS API institute call	Academic/University
Spain	Universitat de Barcelona, Facultat de Biologia (Edifici Margalef)	UB	41.3829	2.17743	OBIS API institute call	Academic/University
Spain	Universitat de les Illes Balears	UIB	39.5696	2.65007	OBIS API institute call	Academic/University
Spain	UPV/EHU - Universidad del País Vasco/ Euskal Herriko Unibertsitatea		43.3314	-2.9706	JC	Academic/University
Spain	Uvigo - Universidade de Vigo		42.1698	-8.68457	JC	Academic/University
Spain	CECT - The Spanish Type Culture Collection		40.4637	3.7492	JC	Biorepository
Spain	Centro Oceanográfico de Vigo - Instituto Español de Oceanografía	IEO-Vigo	42.2377	-8.72472	OBIS API institute call	Government
Spain	Instituto Español de Oceanografía	IEO	40.4167	-3.70358	OBIS API institute call	Government
Spain	Instituto Español de Oceanografía – Centro Oceanográfico de A Coruña	IEO	43.3712	-8.39588	OBIS API institute call	Government
Spain	Instituto Español de Oceanografía – Centro Oceanográfico de Cádiz	IEO	36.5297	-6.2929	OBIS API institute call	Government
Spain	Instituto Español de Oceanografía – Centro Oceanográfico de Gijón	IEO	43.545	-5.66264	OBIS API institute call	Government
Spain	Instituto Español de Oceanografía – Centro Oceanográfico de Málaga	IEO	36.5388	-4.62333	OBIS API institute call	Government
Spain	Instituto Español de Oceanografía – Centro Oceanográfico de Murcia	IEO	37.8353	-0.791612	OBIS API institute call	Government
Spain	Instituto Español de Oceanografía – Centro Oceanográfico de Santander	IEO	43.462	-3.80997	OBIS API institute call	Government
Spain	Kenna Eco Diving		41.9793	2.81994	OBIS API institute call	NGO/Private non-profit
Sri Lanka	The Faculty of Fisheries and Marine Sciences & Technology, University of Ruhuna		5.94141	80.5774	en.wikipedia.org/wiki/List_of_oceanographic_institutions_and_program	Academic/University
Sri Lanka	The National Aquatic Resources Research and Development Agency (NARA)		6.97516	79.8715	en.wikipedia.org/wiki/List_of_oceanographic_institutions_and_program	Academic/University
Sweden	Göteborgs naturhistoriska museum		57.7072	11.967	OBIS API institute call	Academic/Museum
Sweden	Swedish Museum of Natural History, Department of Vertebrate Zoology		59.3251	18.0711	OBIS API institute call	Academic/Museum
Sweden	Stockholm Marine Research Centre		59.3666	18.0609	en.wikipedia.org/wiki/List_of_oceanographic_institutions_and_program	Academic/University
Sweden	University of Gothenburg		57.6982	11.9719	en.wikipedia.org/wiki/List_of_oceanographic_institutions_and_program	Academic/University
Sweden	Naturhistoriska riksmuseet	NRM	59.3251	18.0711	OBIS API institute call	Academic/University
Sweden	World Maritime University	WMU	55.6053	13.0002	OBIS API institute call	Academic/University
Sweden	Havs- och Vattenmyndigheten	SwAM	57.7072	11.967	OBIS API institute call	Government
Sweden	Sveriges meteorologiska och hydrologiska institut	SMHI	58.5909	16.1904	OBIS API institute call	Government
Sweden	Swedish Meteorological and Hydrological Institute – Oceanographic Unit	NA	58.5812	16.1481	OBIS API institute call	Government
Taiwan	Center for Maritime History, Academia Sinica		25.0424	121.616	en.wikipedia.org/wiki/List_of_oceanographic_institutions_and_program	Academic/University
Taiwan	Institute of Marine Biology, National Sun Yat-Sen University		22.6302	120.262	en.wikipedia.org/wiki/List_of_oceanographic_institutions_and_program	Academic/University
Taiwan	Institute of Marine Biotechnology, National Dong Hwa University		23.8975	121.542	en.wikipedia.org/wiki/List_of_oceanographic_institutions_and_program	Academic/University
Taiwan	Institute of Marine Environmental Science and Technology, National Taiwan Normal University		25.0262	121.527	en.wikipedia.org/wiki/List_of_oceanographic_institutions_and_program	Academic/University
Taiwan	Institute of Oceanography, National Taiwan University		25.0213	121.537	en.wikipedia.org/wiki/List_of_oceanographic_institutions_and_program	Academic/University
Taiwan	National Taiwan Ocean University		25.1505	121.776	en.wikipedia.org/wiki/List_of_oceanographic_institutions_and_program	Academic/University
Taiwan	Taiwan Ocean Research Institute		22.6325	120.288	en.wikipedia.org/wiki/List_of_oceanographic_institutions_and_program	Academic/University
Trinidad and Tobago	University of West Indies, St. Augustine Campus	UWI	10.6464	-61.4008	OBIS API institute call	Academic/University
Turkey	Institute of Marine Sciences and Management, Istanbul University		41.0155	28.9596	en.wikipedia.org/wiki/List_of_oceanographic_institutions_and_program	Academic/University
Turkey	Institute of Marine Sciences and Technology, Dokuz Eylül University		38.409	27.0434	en.wikipedia.org/wiki/List_of_oceanographic_institutions_and_program	Academic/University
Turkey	Institute of Marine Sciences, Middle East Technical University		36.5661	34.2555	en.wikipedia.org/wiki/List_of_oceanographic_institutions_and_program	Academic/University
Turkey	Office of Navigation, Hydrography and Oceanography		41.102	29.0838	en.wikipedia.org/wiki/List_of_oceanographic_institutions_and_program	Academic/University
Ukraine	Brema Laboratory		44.9837	34.1287	OBIS API institute call	Academic/University
Ukraine	National Academy of Sciences – I. I. Schmalhausen Institute of Zoology		50.45	30.5241	OBIS API institute call	Academic/University
Ukraine	National Academy of Sciences of Ukraine		50.45	30.5241	OBIS API institute call	Academic/University
Ukraine	Ukrainian Scientific Centre of Ecology of the Sea	UkrSCES	46.4873	30.7393	OBIS API institute call	Academic/University
Ukraine	Odessa National I.I. Mechnikov University	ONU	46.4873	30.7393	OBIS API institute call	Government
United Kingdom	National Museums of Scotland, Edinburgh, UK	NMSZ	55.9468	-3.19366	OBIS deep sea ABNJ colllection	Academic/Museum
United Kingdom	Marine Biological Association of United Kingdom	MBA	50.3713	-4.14257	OBIS API institute call	Academic/University
United Kingdom	Scottish Association for Marine Science (SAMS) Dunstaffnage, Oban		56.4513	-5.44117	en.wikipedia.org/wiki/List_of_oceanographic_institutions_and_program	Academic/University
United Kingdom	Gatty Marine Laboratory, St Andrews, Scotland		56.3351	-2.7813	en.wikipedia.org/wiki/List_of_oceanographic_institutions_and_program	Academic/University
United Kingdom	Hadley Centre for Climate Prediction and Research, Met Office, Exeter		50.7272	-3.47541	en.wikipedia.org/wiki/List_of_oceanographic_institutions_and_program	Academic/University
United Kingdom	Proudman Oceanographic Laboratory, Liverpool		53.4076	-2.96896	en.wikipedia.org/wiki/List_of_oceanographic_institutions_and_program	Academic/University
United Kingdom	Scott Polar Research Institute, Cambridge		52.1983	0.12641	en.wikipedia.org/wiki/List_of_oceanographic_institutions_and_program	Academic/University
United Kingdom	Bangor University	BU	53.2259	-4.16311	OBIS API institute call	Academic/University
United Kingdom	British Antarctic Survey	B.A.S.	52.2035	0.123582	OBIS API institute call	Academic/University
United Kingdom	European Seabirds at Sea	ESAS	57.1482	-2.09281	OBIS API institute call	Academic/University
United Kingdom	Hartpury College and University Centre		51.8654	-2.24582	OBIS API institute call	Academic/University
United Kingdom	National Oceanography Centre, Southampton	NOCS	51.0759	-1.51963	OBIS API institute call	Academic/University
United Kingdom	Plymouth Marine Laboratory	PML	50.3713	-4.14257	OBIS API institute call	Academic/University
United Kingdom	Seasearch		51.9141	-2.58384	OBIS API institute call	Academic/University
United Kingdom	Sir Alister Hardy Foundation for Ocean Science	SAHFOS	50.7242	-3.6608	OBIS API institute call	Academic/University
United Kingdom	University of Glasgow		55.861	-4.24888	OBIS API institute call	Academic/University
United Kingdom	University of Plymouth		50.3713	-4.14257	OBIS API institute call	Academic/University
United Kingdom	Centre for Environement, Fisheries and Aquaculture Sciences, Burnham Laboratory	CEFAS	51.7705	0.46467	OBIS API institute call	Government
United Kingdom	Agri-Food and Biosciences Institute	AFBI	54.5964	-5.93028	OBIS API institute call	Government
United Kingdom	Center for Environment, Fisheries and Aquaculture Science, Lowestoft Laboratory	CEFAS	52.241	1.04668	OBIS API institute call	Government
United Kingdom	Institute of Zoology, Zoological Society of London	ZSL	51.5073	-0.127647	OBIS API institute call	Government
United Kingdom	Joint Nature Conservation Committee	JNCC	52.5743	-0.23901	OBIS API institute call	Government
United Kingdom	National Collection of Industrial and Marine Bacteria (NCIMB) UK		57.1849	-2.21281	JC	government
United Kingdom	Natural Environment Research Council	NERC	51.5614	-1.78569	OBIS API institute call	Government
United Kingdom	Natural Resources Wales	NRW	51.4817	-3.17919	OBIS API institute call	Government
United Kingdom	National Biodiversity Network Trust	NBN	52.9534	-1.14965	OBIS API institute call	NGO/NGO/Private non-profit
United Kingdom	Yorkshire Naturalists Union - Marine and Coastal Section	YNU	53.9591	-1.08154	OBIS API institute call	NGO/NGO/Private non-profit
United Kingdom	ARTOO Marine Biology Consultants		50.9025	-1.40419	OBIS API institute call	Private commercial
United Kingdom	Ecological Consultancy Services Ltd.	ECS	51.0448	-1.24341	OBIS API institute call	Private commercial
United Kingdom	Marine Ecological Solutions Ltd.	Marine EcoSol	53.2259	-4.16311	OBIS API institute call	Private commercial
United Kingdom	Thomson Ecology		51.2353	-0.565362	OBIS API institute call	Private commercial
United Kingdom	Biosphere Expeditions		52.6286	1.29227	OBIS API institute call	NGO/Private non-profit
United Kingdom	Dorset Environmental Record Centre	DERC	51.5073	-0.152363	OBIS API institute call	NGO/Private non-profit
United Kingdom	Porcupine Marine Natural History Society		54.7024	-3.27658	OBIS API institute call	NGO/Private non-profit
United States	American Museum of Natural History		40.7813	-73.974	GBIF-web	Academic/Museum
United States	Bernice P. Bishop Museum, Honolulu	BPBM	21.3331	-157.871	OBIS deep sea ABNJ colllection	Academic/Museum
United States	Bishop Museum	BPBP	21.3045	-157.856	OBIS API institute call	Academic/Museum
United States	Burke Museum		47.6038	-122.33	OBIS API institute call	Academic/Museum
United States	Field Museum of Natural History		41.8663	-87.617	GBIF-web	Academic/Museum
United States	Florida Museum of Natural History		29.652	-82.325	OBIS API institute call	Academic/Museum
United States	Marine and Geology Repository, Oregon State University		44.551	-123.304	GBIF-web	Academic/Museum
United States	Museum of Comparative Zoology - Harvard University		42.3789	-71.1153	GBIF-web	Academic/Museum
United States	Museum of Southwestern Biology, University of New Mexico		35.0832	-106.622	JC	Academic/Museum
United States	NHM - Natural History Museum Los Angeles County		34.017	-118.289	JC	Academic/Museum
United States	Santa Barbara Museum of Natural History — Department of Invertebrate Zoology		34.4221	-119.703	OBIS API institute call	Academic/Museum
United States	American Geophysical Union		38.9146	-77.0452	en.wikipedia.org/wiki/List_of_oceanographic_institutions_and_program	Academic/University
United States	American Society of Limnology and Oceanography		31.5327	-97.1882	en.wikipedia.org/wiki/List_of_oceanographic_institutions_and_program	Academic/University
United States	Florida Institute of Technology		28.0646	-80.6231	en.wikipedia.org/wiki/List_of_oceanographic_institutions_and_program	Academic/University
United States	Florida State University		30.4419	-84.2985	en.wikipedia.org/wiki/List_of_oceanographic_institutions_and_program	Academic/University
United States	Georgia Institute of Technology		33.7756	-84.3963	en.wikipedia.org/wiki/List_of_oceanographic_institutions_and_program	Academic/University
United States	Harbor Branch Oceanographic Institution HBOI		27.5351	-80.36	en.wikipedia.org/wiki/List_of_oceanographic_institutions_and_program	Academic/University
United States	Hawaii Pacific University		21.3067	-157.865	en.wikipedia.org/wiki/List_of_oceanographic_institutions_and_program	Academic/University
United States	Hopkins Marine Station		36.6203	-121.904	en.wikipedia.org/wiki/List_of_oceanographic_institutions_and_program	Academic/University
United States	Humboldt State University (California)		40.8747	-124.079	en.wikipedia.org/wiki/List_of_oceanographic_institutions_and_program	Academic/University
United States	Lamont–Doherty Earth Observatory		41.0036	-73.909	en.wikipedia.org/wiki/List_of_oceanographic_institutions_and_program	Academic/University
United States	Marine Biological Laboratory (MBL)		41.5256	-70.6724	en.wikipedia.org/wiki/List_of_oceanographic_institutions_and_program	Academic/University
United States	Monterey Bay Aquarium Research Institute (MBARI)		36.8021	-121.788	en.wikipedia.org/wiki/List_of_oceanographic_institutions_and_program	Academic/University
United States	Moss Landing Marine Laboratories		36.8018	-121.788	en.wikipedia.org/wiki/List_of_oceanographic_institutions_and_program	Academic/University
United States	National Oceanic and Atmospheric Administration (NOAA)		38.9934	-77.0315	en.wikipedia.org/wiki/List_of_oceanographic_institutions_and_program	Academic/University
United States	Naval Oceanographic Office		30.3719	-89.6139	en.wikipedia.org/wiki/List_of_oceanographic_institutions_and_program	Academic/University
United States	Naval Postgraduate School		36.5972	-121.874	en.wikipedia.org/wiki/List_of_oceanographic_institutions_and_program	Academic/University
United States	Nova Southeastern University		26.08	-80.2453	en.wikipedia.org/wiki/List_of_oceanographic_institutions_and_program	Academic/University
United States	Old Dominion University		36.8841	-76.3042	en.wikipedia.org/wiki/List_of_oceanographic_institutions_and_program	Academic/University
United States	Princeton University		40.3431	-74.6551	en.wikipedia.org/wiki/List_of_oceanographic_institutions_and_program	Academic/University
United States	Rutgers University (New Brunswick)		40.5008	-74.4474	en.wikipedia.org/wiki/List_of_oceanographic_institutions_and_program	Academic/University
United States	Schmidt Ocean Institute		37.4455	-122.16	en.wikipedia.org/wiki/List_of_oceanographic_institutions_and_program	Academic/University
United States	School of Marine and Atmospheric Sciences, Stony Brook University, SoMAS		40.9044	-73.1177	en.wikipedia.org/wiki/List_of_oceanographic_institutions_and_program	Academic/University
United States	Scripps Institution of Oceanography		32.8681	-117.25	en.wikipedia.org/wiki/List_of_oceanographic_institutions_and_program	Academic/University
United States	Skidaway Institute of Oceanography (SkiO)		31.9883	-81.0217	en.wikipedia.org/wiki/List_of_oceanographic_institutions_and_program	Academic/University
United States	University of California-Davis		38.5382	-121.762	en.wikipedia.org/wiki/List_of_oceanographic_institutions_and_program	Academic/University
United States	University of California-San Diego		32.8801	-117.234	en.wikipedia.org/wiki/List_of_oceanographic_institutions_and_program	Academic/University
United States	University of California-Santa Cruz		36.9881	-122.058	en.wikipedia.org/wiki/List_of_oceanographic_institutions_and_program	Academic/University
United States	University of Colorado (Boulder)		40.0076	-105.266	en.wikipedia.org/wiki/List_of_oceanographic_institutions_and_program	Academic/University
United States	University of Connecticut		41.8077	-72.254	en.wikipedia.org/wiki/List_of_oceanographic_institutions_and_program	Academic/University
United States	University of Delaware, College of Earth, Ocean and Environment		39.6763	-75.7524	en.wikipedia.org/wiki/List_of_oceanographic_institutions_and_program	Academic/University
United States	University of Georgia		33.948	-83.3773	en.wikipedia.org/wiki/List_of_oceanographic_institutions_and_program	Academic/University
United States	University of Hawaii (Manoa) SOEST Buster		21.2973	-157.82	en.wikipedia.org/wiki/List_of_oceanographic_institutions_and_program	Academic/University
United States	University of Maine		44.8956	-68.6736	en.wikipedia.org/wiki/List_of_oceanographic_institutions_and_program	Academic/University
United States	University of Massachusetts Dartmouth, School for Marine Science & Technology		41.596	-70.907	en.wikipedia.org/wiki/List_of_oceanographic_institutions_and_program	Academic/University
United States	University of Michigan		42.278	-83.7382	en.wikipedia.org/wiki/List_of_oceanographic_institutions_and_program	Academic/University
United States	University of New England [44]		43.4583	-70.3865	en.wikipedia.org/wiki/List_of_oceanographic_institutions_and_program	Academic/University
United States	University of New Hampshire, School of Marine Science and Ocean Engineering		43.1389	-70.937	en.wikipedia.org/wiki/List_of_oceanographic_institutions_and_program	Academic/University
United States	University of Rhode Island Graduate School of Oceanography		41.4922	-71.4225	en.wikipedia.org/wiki/List_of_oceanographic_institutions_and_program	Academic/University
United States	University of South Carolina		33.9937	-81.0299	en.wikipedia.org/wiki/List_of_oceanographic_institutions_and_program	Academic/University
United States	University of South Florida		28.0587	-82.4138	en.wikipedia.org/wiki/List_of_oceanographic_institutions_and_program	Academic/University
United States	University of Southern Mississippi		31.3299	-89.3334	en.wikipedia.org/wiki/List_of_oceanographic_institutions_and_program	Academic/University
United States	University of Texas (Austin)		30.2849	-97.734	en.wikipedia.org/wiki/List_of_oceanographic_institutions_and_program	Academic/University
United States	Virginia Institute of Marine Science VIMS		37.2495	-76.5007	en.wikipedia.org/wiki/List_of_oceanographic_institutions_and_program	Academic/University
United States	Western Washington University		48.7343	-122.487	en.wikipedia.org/wiki/List_of_oceanographic_institutions_and_program	Academic/University
United States	Academy of Natural Sciences, Philadelphia	ANSP	39.9527	-75.1635	OBIS API institute call	Academic/University
United States	Bigelow Laboratory for Ocean Sciences	BLOS	43.849	-69.6434	OBIS API institute call	Academic/University
United States	Boston University	BU	42.3603	-71.0583	OBIS API institute call	Academic/University
United States	Brown University, Department of Ecology and Evolutionary Biology	EEB	41.824	-71.4128	OBIS API institute call	Academic/University
United States	California Academy of Sciences	CAS	37.779	-122.42	OBIS API institute call	Academic/University
United States	Columbia University, Lamont-Doherty Earth Observatory	LDEO	41.0201	-73.9112	OBIS API institute call	Academic/University
United States	Dauphin Island Sea Lab/University of South Alabama		30.2542	-88.1125	OBIS API institute call	Academic/University
United States	Diversity of the Indo-Pacific Network	DIPnet	36.6254	-121.817	OBIS API institute call	Academic/University
United States	Duke University		35.9967	-78.9018	OBIS API institute call	Academic/University
United States	Earth System Science Interdisciplinary Center, University of Maryland at College Park	ESSIC	39.0046	-76.8757	OBIS API institute call	Academic/University
United States	Florida Fish and Wildlife Conservation Commission, Fish and Wildlife Research Institute	FWRI	27.7704	-82.6695	OBIS API institute call	Academic/University
United States	Florida State University Coastal and Marine Laboratory	FSU	29.9308	-84.4541	OBIS API institute call	Academic/University
United States	Joint Institute for the Study of the Atmosphere and Ocean, University of Washington	UW/JISAO	47.6038	-122.33	OBIS API institute call	Academic/University
United States	Louisiana State University	LSU	30.446	-91.1874	OBIS API institute call	Academic/University
United States	Marine Biodiversity Observation Network – Santa Barbara Channel	SBC MBON	34.4221	-119.703	OBIS API institute call	Academic/University
United States	Northeastern University, Marine Science Center		42.4265	-70.9189	OBIS API institute call	Academic/University
United States	Oregon State University		44.5646	-123.262	OBIS API institute call	Academic/University
United States	Pacific Islands Fisheries Science Center, NOAA National Marine Fisheries Service, Dole Street Office	NOAA PIFCS	21.3045	-157.856	OBIS API institute call	Academic/University
United States	Penn State University		40.7982	-77.8599	GBIF-web	Academic/University
United States	Pennsylvania State University	PennState	40.8087	-77.8586	OBIS API institute call	Academic/University
United States	Rosenstiel School of Marine & Atmospheric Science, University of Miami	RSMAS	25.7743	-80.1937	OBIS API institute call	Academic/University
United States	Rutgers University, Institute of Marine and Coastal Sciences, new Jersey		39.2447	-75.0383	OBIS API institute call	Academic/University
United States	Sea Education Association	SEA	41.5239	-70.6694	OBIS API institute call	Academic/University
United States	Stanford University, Hopkins Marine Station	HMS	36.6211	-121.918	OBIS API institute call	Academic/University
United States	Stony Brook University		40.9087	-73.1396	OBIS API institute call	Academic/University
United States	Suffolk University – Biology Department		42.3603	-71.0583	OBIS API institute call	Academic/University
United States	Tennenbaum Marine Observatories Network	SI TMON	38.8949	-77.0366	OBIS API institute call	Academic/University
United States	Texas A&M University		30.5955	-96.3071	OBIS API institute call	Academic/University
United States	The Academy of Natural Sciences of Drexel University		39.9571	-75.1711	GBIF-web	Academic/University
United States	University of Alaska Fairbanks - School of Fisheries and Oceans	UAF - SFOS	64.8378	-147.717	OBIS API institute call	Academic/University
United States	University of California, Santa Barbara		34.4221	-119.703	OBIS API institute call	Academic/University
United States	University of Florida	UF	29.652	-82.325	OBIS API institute call	Academic/University
United States	University of Hawaii		21.3045	-157.856	OBIS API institute call	Academic/University
United States	University of Hawaii at Hilo, College of Agriculture, Forestry & Natural Resource Management	CAFNRM	19.7072	-155.082	OBIS API institute call	Academic/University
United States	University of Hawaii at Manoa	UHM	21.2973	-157.82	OBIS deep sea ABNJ colllection	Academic/University
United States	University of Kansas Biodiversity Institute		38.9585	-95.2437	JC	Academic/University
United States	University of Maryland - Horn Point Laboratory	UMS-HPL	38.5715	-76.0763	OBIS API institute call	Academic/University
United States	University of Maryland Center for Environmental Science	UMCES	42.3751	-71.1056	OBIS API institute call	Academic/University
United States	University of Maryland Eastern Shore - Department of Natural Sciences		38.2028	-75.692	OBIS API institute call	Academic/University
United States	University of Maryland, College Park		38.9807	-76.9369	OBIS API institute call	Academic/University
United States	University of New Mexico	UNM	35.0841	-106.651	OBIS API institute call	Academic/University
United States	University of North Carolina Wilmington	UNCW	34.2257	-77.9447	OBIS API institute call	Academic/University
United States	University of South Florida, College of Marine Science	USF CMS	27.7704	-82.6695	OBIS API institute call	Academic/University
United States	University of South Florida, St. Petersburg	USF Sp	27.7704	-82.6695	OBIS API institute call	Academic/University
United States	University of Washington	UW	47.6038	-122.33	OBIS API institute call	Academic/University
United States	Univesity of Texas at San Antonio, College of Sciences	UTSA COS	29.4246	-98.4951	OBIS API institute call	Academic/University
United States	Virginia Institute of Marine Sciences	VIMS	37.254	-76.4969	OBIS API institute call	Academic/University
United States	Woods Hole Oceanographic Institution	WHOI	41.5239	-70.6694	OBIS API institute call	Academic/University
United States	MBARI, Monterey Bay Aquarium Research Insititute		36.8021	-121.788	GBIF-web	Biorepository
United States	Northeaster University Ocean Genome Legacy Center		42.3398	-71.0892	JC	Biorepository
United States	Bureau of Ocean Energy Management of the US Department of the Interior	BOEMRE	39.7837	-100.446	OBIS API institute call	Government
United States	Maryland Department of Natural Resources	MD DNR	38.9786	-76.4928	OBIS API institute call	Government
United States	National Marine Fisheries Service, Northeast Fisheries Science Center, Massachusetts	NMFS/NEFSC/NOAA	41.5239	-70.6694	OBIS API institute call	Government
United States	National Oceanic & Atmospheric Administration, National Marine Fisheries Service	NOAA/NMFS	38.9959	-77.0276	OBIS API institute call	Government
United States	National Oceanic and Atmospheric Administration, Atlantic Oceanographic and Meteorological Laboratory	NOAA AOML	25.7743	-80.1937	OBIS API institute call	Government
United States	National Oceanic and Atmospheric Administration, Center for Sponsored Coastal Ocean Research, Silver Spring	NOAA CSCOR	38.9959	-77.0276	OBIS API institute call	Government
United States	National Oceanic and Atmospheric Administration, National Marine Fisheries Service, Southwest Fisheries Science Center	NOAA/NMFS/SWFSC	32.8326	-117.272	OBIS API institute call	Government
United States	National Oceanic and Atmospheric Administration, Southeast Fisheries Science Center, National Marine Fisheries Service Southeast Miami Laboratory	NOAA SEFSC NMFS	25.7743	-80.1937	OBIS API institute call	Government
United States	National Oceanic and Atmospheric Administration, Washington	NOAA	38.8949	-77.0366	OBIS API institute call	Government
United States	National Oceanographic and Atmospheric Administration, U. S. Department of Commerce Boulder Labs	NOAA	40.015	-105.271	OBIS API institute call	Government
United States	State of Maine — Department of Marine Resources — Bureau of Sea Run Fisheries and Habitat		44.8012	-68.7778	OBIS API institute call	Government
United States	U.S. Geological Survey – Alaska Science Center		61.2163	-149.895	OBIS API institute call	Government
United States	U.S. Geological Survey – Everglades Research Offices		25.4719	-80.476	OBIS API institute call	Government
United States	U.S. Geological Survey – Menlo Park Campus	USGS	37.452	-122.178	OBIS API institute call	Government
United States	U.S. Geological Survey – Patuxent Wildlife Research Center		39.0993	-76.8483	OBIS API institute call	Government
United States	U.S. Geological Survey – Wetland and Aquatic Research Center		29.6736	-82.3234	OBIS API institute call	Government
United States	U.S. Geological Survey at Department of Earth and Space Sciences University of Washington		47.6038	-122.33	OBIS API institute call	Government
United States	U.S. Geological Survey HQ	USGS	38.9584	-77.358	OBIS API institute call	Government
United States	U.S. Geological Survey, Alaska Science Center, Biological Resources	USGS,BRD, ABSC	61.2163	-149.895	OBIS API institute call	Government
United States	U.S. Geological Survey, Southeast Ecological Science Center	USGS	29.652	-82.325	OBIS API institute call	Government
United States	U.S. Geological Survey, National Earthquake Information Center, Golden	USGS/ANSS/NEIC	39.7392	-104.985	OBIS API institute call	Government
United States	US National Park Service — Kalaupapa National Historical Park		21.1902	-156.983	OBIS API institute call	Government
United States	Washington State Department of Ecology	Ecology	47.0451	-122.895	OBIS API institute call	Government
United States	National Museum of Natural History, Smithsonian Institution	NMNH	38.8949	-77.0366	OBIS API institute call	Government Museum
United States	Biodiversity Research and Teaching Collections, Texas A&M University		30.647	-96.2961	JC	International / Intergovernmental
United States	Conservation International - Global Marine Division	CI/GMD	38.8904	-77.0842	OBIS API institute call	NGO/NGO/Private non-profit
United States	Gulf of Mexico Coastal Ocean Observing System	GCOOS	30.5955	-96.3071	OBIS API institute call	NGO/NGO/Private non-profit
United States	Marine Megafauna Foundation	MMF	39.328	-120.183	OBIS API institute call	NGO/NGO/Private non-profit
United States	Oceanites, Inc.		38.8949	-77.0366	OBIS API institute call	NGO/NGO/Private non-profit
United States	Wildlife Conservation Society	WCS	40.8467	-73.8786	OBIS API institute call	NGO/NGO/Private non-profit
United States	Blackbeard Biologic – Science and Environmental Advisors		38.7852	-76.2244	OBIS API institute call	Private commercial
United States	Georgia Aquarium		33.7491	-84.3902	OBIS API institute call	NGO/Private non-profit
United States	Houston Advanced Research Center	HARC	30.1734	-95.5047	OBIS API institute call	NGO/Private non-profit
United States	National Geographic Society — Pristine Seas		38.8949	-77.0366	OBIS API institute call	NGO/Private non-profit
Uruguay	Universidad de la República		-34.9059	-56.1914	OBIS API institute call	Academic/University
Uruguay	Universidad de la República, Facultad de Ciencias		-34.9059	-56.1914	OBIS API institute call	Academic/University
Venezuela (Bolivarian Republic of)	Instituto de Investigaciones Científicas. Universidad de Oriente	Instituto de Investi	10.9685	-64.1761	OBIS API institute call	Academic/University
Venezuela (Bolivarian Republic of)	Instituto Oceanográfico de Venezuela, Universidad de Oriente	IOV-UDO	10.1732	-64.6526	OBIS API institute call	Academic/University
Venezuela (Bolivarian Republic of)	Instituto Venezolano de Investigaciones Cientificas	IVIC	10.3981	-66.9652	OBIS API institute call	Academic/University
Venezuela (Bolivarian Republic of)	Instituto Venezolano de Investigaciones Científicas – Centro de Ecología		10.3999	-66.9788	OBIS API institute call	Academic/University
Venezuela (Bolivarian Republic of)	Universidad Simon Bolivar	U.S.B.	10.4084	-66.8756	OBIS API institute call	Academic/University
Vietnam	Institute of Marine Environment and Resources (IMER), Viện Tài nguyên và Môi trường biển (Haiphong)		20.8611	106.702	en.wikipedia.org/wiki/List_of_oceanographic_institutions_and_program	Academic/University
Vietnam	Institute of Marine Geology and Geophysics (IMGG), Viện Địa chất và Địa vật lý biển (Hanoi)		21.0481	105.801	en.wikipedia.org/wiki/List_of_oceanographic_institutions_and_program	Academic/University
Vietnam	Institute of Oceanography, Viện Hải dương học (Nhatrang)		12.2056	109.214	en.wikipedia.org/wiki/List_of_oceanographic_institutions_and_program	Academic/University
